# Supplementary material for: In vitro Trypanocidal Activity, Genomic Analysis of Isolates, and in vivo Transcription of Type VI Secretion System of Serratia marcescens Belonging to the Microbiota of Rhodnius prolixus Digestive Tract
Source: Front Microbiol. 2019 Jan 24;9:3205. doi: 10.3389/fmicb.2018.03205 (PMC6353840; doi:10.3389/fmicb.2018.03205)
Supplement: TABLE S1 — Average nucleotide identity between Serratia genomes, bacterial secretion systems, KEGG and Ano1 orthologous, gene islands, antibiotic resistance genes and one way ANOVA of trypanolytic activity. [file Table_1.XLSX]

## Sheet: ANIm Serratia strains
Heatmap of ANIm percentage identity for 379 isolates of Serratia marcescens obatined from RefSeq. Colour bars above and to the left of the heatmap correspond to ANIm sequence identity. Colour intensity fades as the comparisons approach 95% ANIm sequence identity. Cells in the heatmap corresponding to ANIm sequence identity higher than 95% (and therefore the same species Richter et al. 2009) are c…
For heatmap (Show this comment)
Table. Average Nucleotide Identity (ANIm) between 379 Serratia marcences genomes obatined from RefSeq
	GCA_001537505.1_12082_5_35	GCA_000805875.1_SmRM66262_v1.0	GCA_001537325.1_12082_2_53	GCA_002205475.1_ASM220547v1	GCA_001536425.1_12082_3_92	GCA_001538605.1_12082_2_30	GCA_001061145.1_ASM106114v1	GCA_001060655.1_ASM106065v1	GCA_000442455.1_S.marcescens_LCT-SM166	GCA_001538845.1_12082_3_90	GCA_001539585.1_12082_2_69	GCA_001853495.1_ASM185349v1	GCA_002029225.1_ASM202922v1	GCA_002887105.1_ASM288710v1	GCA_001537185.1_12082_3_26	GCA_001539325.1_12082_3_53	GCA_000513215.1_DB11	GCA_001536565.1_12082_5_49	GCA_000292365.1_ASM29236v1	GCA_001540765.1_12082_2_96	GCA_001538725.1_12082_2_60	GCA_001539065.1_12082_5_48	GCA_001540665.1_12045_8_12	GCA_000633695.1_Serr_marc_BIDMC_81_V1	GCA_001536365.1_12082_3_76	GCA_001537865.1_12082_5_46	GCA_001064345.1_ASM106434v1	GCA_001540425.1_12082_2_62	GCA_001537345.1_12082_2_78	GCA_001064335.1_ASM106433v1	GCA_000783975.2_ASM78397v2	GCA_001537625.1_12082_3_27	GCA_000418875.1_S_marcescensMC460-1.0	GCA_001538985.1_12045_8_27	GCA_001317425.2_59_S30v.02	GCA_002738155.1_ASM273815v1	GCA_001537285.1_12045_8_16	GCA_001540205.1_12082_2_50	GCA_001540545.1_12082_3_66	GCA_001540565.1_12082_3_94	GCA_001539685.1_12082_3_79	GCA_000418815.1_S_marcescensMC620-1.0	GCA_001076625.1_ASM107662v1	GCA_001536985.1_12082_2_79	GCA_001539905.1_12082_3_58	GCA_001539025.1_12082_2_27	GCA_001538925.1_12082_3_9	GCA_000418935.1_S_marcescensAB42556419-isolate1-1.0	GCA_001537545.1_12082_3_18
GCA_001537505.1_12082_5_35	1	0.99158	0.988273	0.955464	0.991409	0.990971	0.955558	0.954981	0.955499	0.991413	0.988724	0.964109	0.955651	0.96237	0.99964	0.990972	0.955179	0.991104	0.944573	0.991543	0.990984	0.964494	0.987952	0.946984	0.988253	0.991032	0.95521	0.991399	0.991088	0.955187	0.947183	0.991301	0.962729	0.991551	0.962328	0.947657	0.991194	0.964535	0.990785	0.991226	0.988259	0.962652	0.955079	0.988105	0.991142	0.988668	0.987239	0.962797	0.988758
GCA_000805875.1_SmRM66262_v1.0	0.99158	1	0.988627	0.955393	0.991369	0.99131	0.955494	0.955122	0.955325	0.991727	0.988531	0.964062	0.95575	0.962566	0.991541	0.9913	0.955245	0.991243	0.944695	0.991654	0.991462	0.964348	0.988485	0.94684	0.988551	0.991488	0.955176	0.991267	0.991813	0.955214	0.947212	0.991223	0.962499	0.991252	0.962305	0.947516	0.99131	0.964379	0.990992	0.991417	0.988598	0.96255	0.955163	0.988373	0.990778	0.988681	0.986925	0.96257	0.988584
GCA_001537325.1_12082_2_53	0.988273	0.988627	1	0.955532	0.988309	0.988279	0.955597	0.955118	0.956044	0.988509	0.989994	0.964081	0.956116	0.962941	0.98825	0.988089	0.9551	0.988256	0.945042	0.988444	0.988569	0.963808	0.999698	0.947232	0.999772	0.98845	0.955426	0.988476	0.988625	0.955478	0.947464	0.988437	0.962533	0.988476	0.962355	0.94857	0.9883	0.964045	0.988055	0.988439	0.99975	0.962545	0.955329	0.999572	0.988259	0.989972	0.988784	0.962573	0.989988
GCA_002205475.1_ASM220547v1	0.955464	0.955393	0.955532	1	0.955285	0.955329	0.982881	0.955087	0.969556	0.955361	0.955498	0.951754	0.969763	0.951607	0.955455	0.955348	0.955428	0.955161	0.947439	0.955345	0.955333	0.951836	0.955482	0.954924	0.955572	0.955306	0.985573	0.955338	0.955391	0.985581	0.954854	0.955291	0.951524	0.95531	0.951575	0.955039	0.955331	0.951753	0.955317	0.955335	0.955567	0.951512	0.985579	0.955539	0.955303	0.955535	0.954979	0.951597	0.955506
GCA_001536425.1_12082_3_92	0.991409	0.991369	0.988309	0.955285	1	0.99086	0.955452	0.954916	0.955359	0.991673	0.988466	0.964164	0.955665	0.962698	0.991508	0.990931	0.955218	0.991049	0.944668	0.99182	0.99117	0.964532	0.988036	0.947038	0.988257	0.991275	0.955115	0.991367	0.991915	0.955152	0.947204	0.991138	0.962563	0.990883	0.962385	0.947745	0.991167	0.964541	0.990774	0.991077	0.988182	0.96257	0.954972	0.987913	0.991	0.988714	0.986937	0.96274	0.988625
GCA_001538605.1_12082_2_30	0.990971	0.99131	0.988279	0.955329	0.99086	1	0.95547	0.955093	0.955549	0.991309	0.988641	0.96425	0.955692	0.962777	0.990948	0.999628	0.955188	0.990825	0.944609	0.991337	0.991899	0.964302	0.98815	0.947016	0.98826	0.99119	0.955184	0.991543	0.991158	0.955137	0.947341	0.991449	0.962775	0.991916	0.962449	0.947732	0.991896	0.964573	0.999626	0.991476	0.988288	0.962793	0.955179	0.988399	0.990999	0.98869	0.987135	0.962803	0.988685
GCA_001061145.1_ASM106114v1	0.955558	0.955494	0.955597	0.982881	0.955452	0.95547	1	0.95543	0.971425	0.955631	0.955358	0.952743	0.971566	0.95179	0.955532	0.955582	0.955923	0.955315	0.945916	0.955655	0.955365	0.952608	0.955593	0.95394	0.955704	0.955465	0.982604	0.955568	0.955249	0.982401	0.954035	0.955277	0.95199	0.955587	0.951899	0.954341	0.955529	0.952871	0.955488	0.955345	0.955658	0.952009	0.982333	0.955467	0.955249	0.955491	0.955008	0.952027	0.955463
GCA_001060655.1_ASM106065v1	0.954981	0.955122	0.955118	0.955087	0.954916	0.955093	0.95543	1	0.959464	0.954986	0.955154	0.953884	0.959593	0.95354	0.954945	0.955126	0.991012	0.955093	0.941865	0.954997	0.954948	0.954223	0.955021	0.955122	0.955162	0.954907	0.954932	0.955085	0.955105	0.954902	0.955396	0.955012	0.953217	0.955064	0.953439	0.955559	0.955023	0.954028	0.955094	0.954946	0.955015	0.953239	0.95475	0.955028	0.955068	0.955232	0.954809	0.953275	0.955155
GCA_000442455.1_S.marcescens_LCT-SM166	0.955499	0.955325	0.956044	0.969556	0.955359	0.955549	0.971425	0.959464	1	0.955642	0.955318	0.952949	0.993844	0.952528	0.955507	0.955608	0.95966	0.955383	0.94386	0.955714	0.955491	0.953182	0.956007	0.953691	0.956093	0.955626	0.970014	0.95566	0.955528	0.969955	0.954021	0.95546	0.952342	0.955622	0.952614	0.954192	0.955595	0.953127	0.955606	0.955462	0.956079	0.952261	0.969919	0.956033	0.955339	0.955518	0.955206	0.952456	0.955451
GCA_001538845.1_12082_3_90	0.991413	0.991727	0.988509	0.955361	0.991673	0.991309	0.955631	0.954986	0.955642	1	0.988752	0.964324	0.955726	0.962667	0.99144	0.99138	0.955222	0.991147	0.944593	0.999718	0.992508	0.964605	0.988243	0.946876	0.98849	0.992612	0.955159	0.992757	0.991301	0.955246	0.947073	0.992523	0.962946	0.992733	0.962425	0.947631	0.992513	0.964631	0.991288	0.992483	0.988357	0.962898	0.954991	0.988249	0.991493	0.988968	0.987366	0.962914	0.988946
GCA_001539585.1_12082_2_69	0.988724	0.988531	0.989994	0.955498	0.988466	0.988641	0.955358	0.955154	0.955318	0.988752	1	0.964095	0.955649	0.962391	0.988515	0.988701	0.955326	0.988639	0.94476	0.988873	0.988467	0.9642	0.989712	0.946638	0.990085	0.988894	0.95522	0.988697	0.988659	0.955163	0.94705	0.988439	0.962338	0.98885	0.9626	0.947389	0.988749	0.96432	0.988577	0.98846	0.990023	0.962412	0.95505	0.98963	0.988524	0.999717	0.988139	0.962457	0.999708
GCA_001853495.1_ASM185349v1	0.964109	0.964062	0.964081	0.951754	0.964164	0.96425	0.952743	0.953884	0.952949	0.964324	0.964095	1	0.953131	0.980603	0.964081	0.964024	0.954247	0.964674	0.944768	0.964432	0.964011	0.990758	0.963921	0.945463	0.964141	0.964214	0.951445	0.964242	0.964287	0.951445	0.945964	0.964088	0.979756	0.964249	0.980408	0.946436	0.964128	0.993315	0.96405	0.964115	0.963959	0.979752	0.951291	0.963842	0.964684	0.964245	0.963855	0.979847	0.964192
GCA_002029225.1_ASM202922v1	0.955651	0.95575	0.956116	0.969763	0.955665	0.955692	0.971566	0.959593	0.993844	0.955726	0.955649	0.953131	1	0.952614	0.955673	0.955702	0.959724	0.955512	0.943962	0.955741	0.955673	0.953305	0.956141	0.953944	0.956189	0.955789	0.970035	0.955817	0.955665	0.970048	0.954202	0.955673	0.952537	0.95575	0.952768	0.954346	0.955763	0.953373	0.955694	0.955653	0.956123	0.952555	0.970007	0.956136	0.955448	0.955849	0.955685	0.952595	0.955743
GCA_002887105.1_ASM288710v1	0.96237	0.962566	0.962941	0.951607	0.962698	0.962777	0.95179	0.95354	0.952528	0.962667	0.962391	0.980603	0.952614	1	0.962319	0.96289	0.954097	0.962729	0.943885	0.962777	0.962216	0.980983	0.962832	0.945973	0.962949	0.962356	0.951498	0.96249	0.962472	0.951414	0.946437	0.962202	0.990389	0.962647	0.994071	0.946651	0.962477	0.980626	0.962877	0.962184	0.96291	0.991005	0.951331	0.962846	0.962999	0.962542	0.962278	0.990321	0.962517
GCA_001537185.1_12082_3_26	0.99964	0.991541	0.98825	0.955455	0.991508	0.990948	0.955532	0.954945	0.955507	0.99144	0.988515	0.964081	0.955673	0.962319	1	0.990954	0.955222	0.991076	0.944539	0.991599	0.991005	0.964473	0.988078	0.946886	0.988251	0.991	0.955216	0.991443	0.991085	0.955139	0.947162	0.990963	0.962713	0.991568	0.962337	0.947532	0.991305	0.96451	0.990899	0.990955	0.988324	0.962675	0.955023	0.988121	0.991225	0.988782	0.987056	0.962777	0.988702
GCA_001539325.1_12082_3_53	0.990972	0.9913	0.988089	0.955348	0.990931	0.999628	0.955582	0.955126	0.955608	0.99138	0.988701	0.964024	0.955702	0.96289	0.990954	1	0.955213	0.991064	0.944693	0.991356	0.991966	0.964501	0.987792	0.94706	0.98808	0.991062	0.955179	0.99136	0.991133	0.955171	0.947379	0.991584	0.96281	0.991927	0.96253	0.947549	0.99183	0.96464	0.999724	0.99162	0.988093	0.962873	0.955137	0.988165	0.991119	0.988822	0.98716	0.962986	0.988694
GCA_000513215.1_DB11	0.955179	0.955245	0.9551	0.955428	0.955218	0.955188	0.955923	0.991012	0.95966	0.955222	0.955326	0.954247	0.959724	0.954097	0.955222	0.955213	1	0.95508	0.941912	0.955222	0.955134	0.954187	0.955115	0.955269	0.955163	0.955144	0.954948	0.955162	0.955275	0.954824	0.955507	0.95515	0.953478	0.955161	0.95394	0.955671	0.955112	0.954123	0.95518	0.955149	0.955149	0.95348	0.954871	0.955151	0.955157	0.95533	0.955069	0.953515	0.955327
GCA_001536565.1_12082_5_49	0.991104	0.991243	0.988256	0.955161	0.991049	0.990825	0.955315	0.955093	0.955383	0.991147	0.988639	0.964674	0.955512	0.962729	0.991076	0.991064	0.95508	1	0.94446	0.991174	0.991437	0.964494	0.988038	0.946688	0.988258	0.991268	0.95484	0.991387	0.991006	0.954654	0.947016	0.991199	0.96285	0.991748	0.962567	0.947566	0.991535	0.964791	0.991032	0.991236	0.988314	0.962858	0.954753	0.988231	0.990892	0.988663	0.987205	0.962917	0.988664
GCA_000292365.1_ASM29236v1	0.944573	0.944695	0.945042	0.947439	0.944668	0.944609	0.945916	0.941865	0.94386	0.944593	0.94476	0.944768	0.943962	0.943885	0.944539	0.944693	0.941912	0.94446	1	0.944662	0.94443	0.945081	0.944905	0.941688	0.94505	0.944523	0.947469	0.944611	0.944542	0.947524	0.941637	0.944425	0.944127	0.944614	0.944087	0.941904	0.944536	0.944997	0.944587	0.944376	0.944954	0.944118	0.947337	0.944856	0.944555	0.945008	0.944814	0.944193	0.944854
GCA_001540765.1_12082_2_96	0.991543	0.991654	0.988444	0.955345	0.99182	0.991337	0.955655	0.954997	0.955714	0.999718	0.988873	0.964432	0.955741	0.962777	0.991599	0.991356	0.955222	0.991174	0.944662	1	0.992628	0.964596	0.988392	0.94697	0.988444	0.99262	0.955198	0.992649	0.991417	0.955261	0.947146	0.992625	0.962887	0.99266	0.962458	0.947712	0.992527	0.96467	0.991251	0.992604	0.988512	0.962881	0.955041	0.988419	0.99143	0.988908	0.987493	0.962908	0.988892
GCA_001538725.1_12082_2_60	0.990984	0.991462	0.988569	0.955333	0.99117	0.991899	0.955365	0.954948	0.955491	0.992508	0.988467	0.964011	0.955673	0.962216	0.991005	0.991966	0.955134	0.991437	0.94443	0.992628	1	0.964426	0.988345	0.946796	0.988553	0.999689	0.955092	0.999587	0.99054	0.955046	0.947061	0.99912	0.962577	0.99965	0.96225	0.947529	0.999576	0.964488	0.991913	0.999129	0.988388	0.962555	0.954921	0.988058	0.99146	0.98874	0.98716	0.962568	0.988744
GCA_001539065.1_12082_5_48	0.964494	0.964348	0.963808	0.951836	0.964532	0.964302	0.952608	0.954223	0.953182	0.964605	0.9642	0.990758	0.953305	0.980983	0.964473	0.964501	0.954187	0.964494	0.945081	0.964596	0.964426	1	0.963779	0.945578	0.963793	0.964291	0.951716	0.964307	0.964705	0.951789	0.946335	0.964268	0.980154	0.96446	0.980846	0.946556	0.96443	0.990815	0.964451	0.964275	0.963831	0.980128	0.951604	0.963786	0.964737	0.964239	0.963983	0.980141	0.964241
GCA_001540665.1_12045_8_12	0.987952	0.988485	0.999698	0.955482	0.988036	0.98815	0.955593	0.955021	0.956007	0.988243	0.989712	0.963921	0.956141	0.962832	0.988078	0.987792	0.955115	0.988038	0.944905	0.988392	0.988345	0.963779	1	0.947148	0.999629	0.988157	0.955398	0.988183	0.98831	0.955421	0.947367	0.988073	0.962397	0.988429	0.962125	0.948504	0.988303	0.964055	0.987634	0.988088	0.999581	0.962383	0.955216	0.999326	0.988193	0.989876	0.98854	0.962401	0.989895
GCA_000633695.1_Serr_marc_BIDMC_81_V1	0.946984	0.94684	0.947232	0.954924	0.947038	0.947016	0.95394	0.955122	0.953691	0.946876	0.946638	0.945463	0.953944	0.945973	0.946886	0.94706	0.955269	0.946688	0.941688	0.94697	0.946796	0.945578	0.947148	1	0.94726	0.946957	0.9541	0.946898	0.946419	0.953991	0.98906	0.946821	0.946505	0.946891	0.946058	0.988006	0.947031	0.945346	0.947016	0.94681	0.947117	0.946496	0.954017	0.947108	0.946713	0.946865	0.946856	0.946546	0.94673
GCA_001536365.1_12082_3_76	0.988253	0.988551	0.999772	0.955572	0.988257	0.98826	0.955704	0.955162	0.956093	0.98849	0.990085	0.964141	0.956189	0.962949	0.988251	0.98808	0.955163	0.988258	0.94505	0.988444	0.988553	0.963793	0.999629	0.94726	1	0.988453	0.955472	0.988504	0.988641	0.95553	0.947496	0.988444	0.962577	0.988508	0.962404	0.948529	0.988297	0.964098	0.988048	0.988478	0.999811	0.962566	0.955381	0.999535	0.988257	0.990086	0.988731	0.962635	0.990109
GCA_001537865.1_12082_5_46	0.991032	0.991488	0.98845	0.955306	0.991275	0.99119	0.955465	0.954907	0.955626	0.992612	0.988894	0.964214	0.955789	0.962356	0.991	0.991062	0.955144	0.991268	0.944523	0.99262	0.999689	0.964291	0.988157	0.946957	0.988453	1	0.954997	0.99972	0.990839	0.95509	0.947006	0.999733	0.962516	0.999706	0.962205	0.947577	0.999481	0.964469	0.991026	0.99969	0.988427	0.962501	0.954827	0.988424	0.99103	0.988924	0.987294	0.962516	0.988874
GCA_001064345.1_ASM106434v1	0.95521	0.955176	0.955426	0.985573	0.955115	0.955184	0.982604	0.954932	0.970014	0.955159	0.95522	0.951445	0.970035	0.951498	0.955216	0.955179	0.954948	0.95484	0.947469	0.955198	0.955092	0.951716	0.955398	0.9541	0.955472	0.954997	1	0.95506	0.955132	0.999826	0.954266	0.955036	0.951479	0.955086	0.951486	0.954178	0.95511	0.951383	0.955173	0.955034	0.955473	0.951528	0.999778	0.955466	0.955038	0.955291	0.955156	0.951556	0.955264
GCA_001540425.1_12082_2_62	0.991399	0.991267	0.988476	0.955338	0.991367	0.991543	0.955568	0.955085	0.95566	0.992757	0.988697	0.964242	0.955817	0.96249	0.991443	0.99136	0.955162	0.991387	0.944611	0.992649	0.999587	0.964307	0.988183	0.946898	0.988504	0.99972	0.95506	1	0.991324	0.955104	0.947221	0.999385	0.9626	0.999558	0.962465	0.947614	0.999553	0.964518	0.991152	0.999566	0.988505	0.962629	0.954985	0.988297	0.991321	0.988842	0.987459	0.962676	0.988907
GCA_001537345.1_12082_2_78	0.991088	0.991813	0.988625	0.955391	0.991915	0.991158	0.955249	0.955105	0.955528	0.991301	0.988659	0.964287	0.955665	0.962472	0.991085	0.991133	0.955275	0.991006	0.944542	0.991417	0.99054	0.964705	0.98831	0.946419	0.988641	0.990839	0.955132	0.991324	1	0.955059	0.947174	0.990472	0.962773	0.991463	0.962506	0.947504	0.990898	0.964755	0.99115	0.990491	0.988444	0.962757	0.955013	0.988338	0.991593	0.989045	0.987175	0.962939	0.988956
GCA_001064335.1_ASM106433v1	0.955187	0.955214	0.955478	0.985581	0.955152	0.955137	0.982401	0.954902	0.969955	0.955246	0.955163	0.951445	0.970048	0.951414	0.955139	0.955171	0.954824	0.954654	0.947524	0.955261	0.955046	0.951789	0.955421	0.953991	0.95553	0.95509	0.999826	0.955104	0.955059	1	0.95415	0.955006	0.951548	0.955141	0.951469	0.954093	0.955108	0.951583	0.955162	0.954996	0.955439	0.951559	0.999513	0.955404	0.955089	0.955146	0.955026	0.951488	0.955241
GCA_000783975.2_ASM78397v2	0.947183	0.947212	0.947464	0.954854	0.947204	0.947341	0.954035	0.955396	0.954021	0.947073	0.94705	0.945964	0.954202	0.946437	0.947162	0.947379	0.955507	0.947016	0.941637	0.947146	0.947061	0.946335	0.947367	0.98906	0.947496	0.947006	0.954266	0.947221	0.947174	0.95415	1	0.947041	0.946708	0.947153	0.946279	0.989556	0.94719	0.946069	0.947356	0.947077	0.947412	0.946736	0.954136	0.947423	0.947026	0.947215	0.947108	0.946771	0.947145
GCA_001537625.1_12082_3_27	0.991301	0.991223	0.988437	0.955291	0.991138	0.991449	0.955277	0.955012	0.95546	0.992523	0.988439	0.964088	0.955673	0.962202	0.990963	0.991584	0.95515	0.991199	0.944425	0.992625	0.99912	0.964268	0.988073	0.946821	0.988444	0.999733	0.955036	0.999385	0.990472	0.955006	0.947041	1	0.962385	0.999461	0.962026	0.947498	0.999546	0.964451	0.99137	0.999116	0.988476	0.96242	0.954871	0.988011	0.991299	0.988768	0.987355	0.962518	0.988707
GCA_000418875.1_S_marcescensMC460-1.0	0.962729	0.962499	0.962533	0.951524	0.962563	0.962775	0.95199	0.953217	0.952342	0.962946	0.962338	0.979756	0.952537	0.990389	0.962713	0.96281	0.953478	0.96285	0.944127	0.962887	0.962577	0.980154	0.962397	0.946505	0.962577	0.962516	0.951479	0.9626	0.962773	0.951548	0.946708	0.962385	1	0.962713	0.990342	0.947224	0.962546	0.980063	0.962687	0.962405	0.962534	0.999139	0.951415	0.962339	0.962903	0.962329	0.962112	0.999367	0.962336
GCA_001538985.1_12045_8_27	0.991551	0.991252	0.988476	0.95531	0.990883	0.991916	0.955587	0.955064	0.955622	0.992733	0.98885	0.964249	0.95575	0.962647	0.991568	0.991927	0.955161	0.991748	0.944614	0.99266	0.99965	0.96446	0.988429	0.946891	0.988508	0.999706	0.955086	0.999558	0.991463	0.955141	0.947153	0.999461	0.962713	1	0.962454	0.94758	0.999503	0.964501	0.991693	0.999655	0.98852	0.962771	0.955006	0.988272	0.991395	0.988971	0.987428	0.962816	0.989039
GCA_001317425.2_59_S30v.02	0.962328	0.962305	0.962355	0.951575	0.962385	0.962449	0.951899	0.953439	0.952614	0.962425	0.9626	0.980408	0.952768	0.994071	0.962337	0.96253	0.95394	0.962567	0.944087	0.962458	0.96225	0.980846	0.962125	0.946058	0.962404	0.962205	0.951486	0.962465	0.962506	0.951469	0.946279	0.962026	0.990342	0.962454	1	0.947694	0.962241	0.980911	0.962353	0.962209	0.962387	0.990702	0.95132	0.962136	0.962736	0.962621	0.962335	0.990502	0.962589
GCA_002738155.1_ASM273815v1	0.947657	0.947516	0.94857	0.955039	0.947745	0.947732	0.954341	0.955559	0.954192	0.947631	0.947389	0.946436	0.954346	0.946651	0.947532	0.947549	0.955671	0.947566	0.941904	0.947712	0.947529	0.946556	0.948504	0.988006	0.948529	0.947577	0.954178	0.947614	0.947504	0.954093	0.989556	0.947498	0.947224	0.94758	0.947694	1	0.947619	0.946243	0.947519	0.947564	0.948408	0.947196	0.953958	0.948196	0.947491	0.947622	0.947584	0.947199	0.947497
GCA_001537285.1_12045_8_16	0.991194	0.99131	0.9883	0.955331	0.991167	0.991896	0.955529	0.955023	0.955595	0.992513	0.988749	0.964128	0.955763	0.962477	0.991305	0.99183	0.955112	0.991535	0.944536	0.992527	0.999576	0.96443	0.988303	0.947031	0.988297	0.999481	0.95511	0.999553	0.990898	0.955108	0.94719	0.999546	0.962546	0.999503	0.962241	0.947619	1	0.964484	0.991691	0.999539	0.988418	0.962578	0.955019	0.988275	0.991254	0.988762	0.987252	0.962588	0.988754
GCA_001540205.1_12082_2_50	0.964535	0.964379	0.964045	0.951753	0.964541	0.964573	0.952871	0.954028	0.953127	0.964631	0.96432	0.993315	0.953373	0.980626	0.96451	0.96464	0.954123	0.964791	0.944997	0.96467	0.964488	0.990815	0.964055	0.945346	0.964098	0.964469	0.951383	0.964518	0.964755	0.951583	0.946069	0.964451	0.980063	0.964501	0.980911	0.946243	0.964484	1	0.964641	0.964457	0.964022	0.980001	0.951298	0.964056	0.964775	0.964377	0.963908	0.980023	0.964377
GCA_001540545.1_12082_3_66	0.990785	0.990992	0.988055	0.955317	0.990774	0.999626	0.955488	0.955094	0.955606	0.991288	0.988577	0.96405	0.955694	0.962877	0.990899	0.999724	0.95518	0.991032	0.944587	0.991251	0.991913	0.964451	0.987634	0.947016	0.988048	0.991026	0.955173	0.991152	0.99115	0.955162	0.947356	0.99137	0.962687	0.991693	0.962353	0.947519	0.991691	0.964641	1	0.991407	0.988036	0.962706	0.955113	0.988012	0.990942	0.988691	0.986947	0.962891	0.988523
GCA_001540565.1_12082_3_94	0.991226	0.991417	0.988439	0.955335	0.991077	0.991476	0.955345	0.954946	0.955462	0.992483	0.98846	0.964115	0.955653	0.962184	0.990955	0.99162	0.955149	0.991236	0.944376	0.992604	0.999129	0.964275	0.988088	0.94681	0.988478	0.99969	0.955034	0.999566	0.990491	0.954996	0.947077	0.999116	0.962405	0.999655	0.962209	0.947564	0.999539	0.964457	0.991407	1	0.988251	0.96238	0.954868	0.98803	0.991384	0.988659	0.987154	0.962577	0.988718
GCA_001539685.1_12082_3_79	0.988259	0.988598	0.99975	0.955567	0.988182	0.988288	0.955658	0.955015	0.956079	0.988357	0.990023	0.963959	0.956123	0.96291	0.988324	0.988093	0.955149	0.988314	0.944954	0.988512	0.988388	0.963831	0.999581	0.947117	0.999811	0.988427	0.955473	0.988505	0.988444	0.955439	0.947412	0.988476	0.962534	0.98852	0.962387	0.948408	0.988418	0.964022	0.988036	0.988251	1	0.962567	0.955281	0.999416	0.988304	0.990082	0.988797	0.96261	0.990065
GCA_000418815.1_S_marcescensMC620-1.0	0.962652	0.96255	0.962545	0.951512	0.96257	0.962793	0.952009	0.953239	0.952261	0.962898	0.962412	0.979752	0.952555	0.991005	0.962675	0.962873	0.95348	0.962858	0.944118	0.962881	0.962555	0.980128	0.962383	0.946496	0.962566	0.962501	0.951528	0.962629	0.962757	0.951559	0.946736	0.96242	0.999139	0.962771	0.990702	0.947196	0.962578	0.980001	0.962706	0.96238	0.962567	1	0.951412	0.962381	0.962901	0.962444	0.962123	0.999375	0.962507
GCA_001076625.1_ASM107662v1	0.955079	0.955163	0.955329	0.985579	0.954972	0.955179	0.982333	0.95475	0.969919	0.954991	0.95505	0.951291	0.970007	0.951331	0.955023	0.955137	0.954871	0.954753	0.947337	0.955041	0.954921	0.951604	0.955216	0.954017	0.955381	0.954827	0.999778	0.954985	0.955013	0.999513	0.954136	0.954871	0.951415	0.955006	0.95132	0.953958	0.955019	0.951298	0.955113	0.954868	0.955281	0.951412	1	0.955285	0.954976	0.955164	0.954944	0.951437	0.9551
GCA_001536985.1_12082_2_79	0.988105	0.988373	0.999572	0.955539	0.987913	0.988399	0.955467	0.955028	0.956033	0.988249	0.98963	0.963842	0.956136	0.962846	0.988121	0.988165	0.955151	0.988231	0.944856	0.988419	0.988058	0.963786	0.999326	0.947108	0.999535	0.988424	0.955466	0.988297	0.988338	0.955404	0.947423	0.988011	0.962339	0.988272	0.962136	0.948196	0.988275	0.964056	0.988012	0.98803	0.999416	0.962381	0.955285	1	0.988142	0.98979	0.988473	0.962383	0.989746
GCA_001539905.1_12082_3_58	0.991142	0.990778	0.988259	0.955303	0.991	0.990999	0.955249	0.955068	0.955339	0.991493	0.988524	0.964684	0.955448	0.962999	0.991225	0.991119	0.955157	0.990892	0.944555	0.99143	0.99146	0.964737	0.988193	0.946713	0.988257	0.99103	0.955038	0.991321	0.991593	0.955089	0.947026	0.991299	0.962903	0.991395	0.962736	0.947491	0.991254	0.964775	0.990942	0.991384	0.988304	0.962901	0.954976	0.988142	1	0.98847	0.986763	0.962917	0.988545
GCA_001539025.1_12082_2_27	0.988668	0.988681	0.989972	0.955535	0.988714	0.98869	0.955491	0.955232	0.955518	0.988968	0.999717	0.964245	0.955849	0.962542	0.988782	0.988822	0.95533	0.988663	0.945008	0.988908	0.98874	0.964239	0.989876	0.946865	0.990086	0.988924	0.955291	0.988842	0.989045	0.955146	0.947215	0.988768	0.962329	0.988971	0.962621	0.947622	0.988762	0.964377	0.988691	0.988659	0.990082	0.962444	0.955164	0.98979	0.98847	1	0.988122	0.962517	0.999697
GCA_001538925.1_12082_3_9	0.987239	0.986925	0.988784	0.954979	0.986937	0.987135	0.955008	0.954809	0.955206	0.987366	0.988139	0.963855	0.955685	0.962278	0.987056	0.98716	0.955069	0.987205	0.944814	0.987493	0.98716	0.963983	0.98854	0.946856	0.988731	0.987294	0.955156	0.987459	0.987175	0.955026	0.947108	0.987355	0.962112	0.987428	0.962335	0.947584	0.987252	0.963908	0.986947	0.987154	0.988797	0.962123	0.954944	0.988473	0.986763	0.988122	1	0.962211	0.988187
GCA_000418935.1_S_marcescensAB42556419-isolate1-1.0	0.962797	0.96257	0.962573	0.951597	0.96274	0.962803	0.952027	0.953275	0.952456	0.962914	0.962457	0.979847	0.952595	0.990321	0.962777	0.962986	0.953515	0.962917	0.944193	0.962908	0.962568	0.980141	0.962401	0.946546	0.962635	0.962516	0.951556	0.962676	0.962939	0.951488	0.946771	0.962518	0.999367	0.962816	0.990502	0.947199	0.962588	0.980023	0.962891	0.962577	0.96261	0.999375	0.951437	0.962383	0.962917	0.962517	0.962211	1	0.962454
GCA_001537545.1_12082_3_18	0.988758	0.988584	0.989988	0.955506	0.988625	0.988685	0.955463	0.955155	0.955451	0.988946	0.999708	0.964192	0.955743	0.962517	0.988702	0.988694	0.955327	0.988664	0.944854	0.988892	0.988744	0.964241	0.989895	0.94673	0.990109	0.988874	0.955264	0.988907	0.988956	0.955241	0.947145	0.988707	0.962336	0.989039	0.962589	0.947497	0.988754	0.964377	0.988523	0.988718	0.990065	0.962507	0.9551	0.989746	0.988545	0.999697	0.988187	0.962454	1
GCA_002997125.1_ASM299712v1	0.99201	0.992031	0.988691	0.955544	0.992048	0.991478	0.955605	0.955198	0.955509	0.992343	0.98865	0.964579	0.955819	0.962747	0.992009	0.991482	0.955501	0.991154	0.944652	0.992328	0.991871	0.964737	0.988705	0.946833	0.988661	0.991578	0.955364	0.992012	0.992278	0.955344	0.947479	0.991827	0.962935	0.992138	0.962674	0.947674	0.991787	0.964709	0.991449	0.991861	0.988727	0.962932	0.955287	0.988717	0.991383	0.988682	0.987276	0.96298	0.98868
GCA_001756295.1_ASM175629v1	0.95571	0.95563	0.955953	0.971218	0.955477	0.955571	0.972386	0.958983	0.990265	0.955585	0.955593	0.95306	0.990758	0.952258	0.955592	0.955603	0.95926	0.955288	0.944173	0.955626	0.95557	0.953038	0.955862	0.953497	0.95604	0.955496	0.97147	0.955679	0.955652	0.971401	0.953694	0.95553	0.952296	0.955661	0.952296	0.953772	0.955648	0.952968	0.955606	0.955545	0.955901	0.952324	0.971342	0.955887	0.955551	0.955657	0.955342	0.952358	0.955618
GCA_001540725.1_12082_2_52	0.990642	0.990701	0.988435	0.955283	0.990757	0.990607	0.95561	0.955201	0.955645	0.990923	0.988721	0.964448	0.955743	0.962971	0.990796	0.990391	0.955221	0.990585	0.944825	0.990875	0.99095	0.964739	0.988061	0.946931	0.988303	0.990842	0.955146	0.990767	0.990588	0.955205	0.947335	0.990727	0.962764	0.990796	0.962538	0.947749	0.990727	0.964836	0.990229	0.990755	0.988468	0.962743	0.955066	0.988314	0.99078	0.988791	0.986944	0.962941	0.988713
GCA_001540385.1_12082_2_84	0.999368	0.991588	0.988244	0.955423	0.991397	0.99097	0.955561	0.955011	0.955513	0.991287	0.988449	0.963996	0.955696	0.962359	0.999432	0.991006	0.955206	0.991095	0.944533	0.991398	0.990982	0.964458	0.988001	0.946913	0.988223	0.991038	0.955205	0.991434	0.991137	0.955139	0.947202	0.991	0.962654	0.99158	0.962343	0.947574	0.991354	0.964311	0.991005	0.990953	0.988062	0.962582	0.955071	0.988251	0.991248	0.98872	0.986922	0.962664	0.988713
GCA_002220695.1_ASM222069v1	0.95502	0.955047	0.955025	0.954964	0.954924	0.954969	0.955283	0.991398	0.959409	0.955054	0.955091	0.954082	0.959563	0.953684	0.955066	0.955052	0.991113	0.955024	0.941766	0.955056	0.955058	0.954085	0.954962	0.955251	0.955056	0.95511	0.954956	0.955151	0.955068	0.954958	0.955547	0.955101	0.953191	0.955147	0.953712	0.955736	0.955128	0.954085	0.955008	0.955085	0.95501	0.953238	0.954906	0.955019	0.954903	0.955156	0.954837	0.953249	0.955162
GCA_001536745.1_12082_3_86	0.988144	0.988601	0.999715	0.955489	0.988267	0.987955	0.95551	0.955122	0.955884	0.988258	0.989882	0.963994	0.955974	0.962844	0.98814	0.987577	0.955125	0.988233	0.944831	0.988373	0.988322	0.963681	0.999363	0.947111	0.99972	0.987749	0.955421	0.988204	0.988363	0.955358	0.947396	0.988246	0.962363	0.988433	0.962098	0.948427	0.98817	0.963902	0.987546	0.988272	0.999719	0.962338	0.95536	0.999674	0.987935	0.989963	0.988679	0.962374	0.989969
GCA_001539565.1_12082_3_1	0.988209	0.988431	0.999753	0.955491	0.987999	0.988242	0.955579	0.955017	0.955987	0.988273	0.98975	0.963947	0.956068	0.962857	0.988072	0.988064	0.955116	0.988259	0.944871	0.988416	0.988314	0.963751	0.999429	0.947078	0.999767	0.988379	0.95544	0.988423	0.988395	0.955391	0.947355	0.988024	0.962449	0.988408	0.96219	0.94843	0.988282	0.964012	0.987863	0.988203	0.999743	0.962541	0.955248	0.999313	0.988276	0.989914	0.988692	0.962583	0.989926
GCA_000828775.1_ASM82877v1	0.98869	0.98905	0.990237	0.955623	0.988803	0.988615	0.955638	0.95528	0.956117	0.988718	0.990842	0.96413	0.956198	0.962995	0.988684	0.988657	0.955603	0.9887	0.94473	0.988731	0.989065	0.964391	0.990161	0.947478	0.990253	0.988788	0.955507	0.988826	0.988826	0.955489	0.947726	0.988805	0.962542	0.989041	0.962692	0.948061	0.988966	0.964529	0.988662	0.988835	0.990304	0.962678	0.955435	0.990234	0.988674	0.990848	0.988932	0.962681	0.990821
GCA_001538465.1_12045_8_5	0.991108	0.9913	0.988414	0.955302	0.991079	0.991138	0.955377	0.954954	0.955465	0.992496	0.988265	0.964063	0.955591	0.962189	0.990894	0.991076	0.955119	0.991141	0.944381	0.992601	0.999121	0.964226	0.98776	0.946827	0.988437	0.999533	0.955005	0.999504	0.990464	0.954961	0.947039	0.998995	0.962235	0.999581	0.962032	0.947499	0.999573	0.96441	0.990886	0.998966	0.988258	0.962214	0.954829	0.988021	0.991249	0.988593	0.987127	0.962485	0.988543
GCA_001537245.1_12082_2_77	0.964281	0.964295	0.963868	0.951718	0.964478	0.964488	0.952779	0.953948	0.953036	0.964483	0.964207	0.993206	0.953215	0.980598	0.964359	0.964619	0.954095	0.964724	0.945035	0.964582	0.964254	0.990774	0.963836	0.945302	0.963894	0.964387	0.951378	0.964399	0.964656	0.951404	0.946002	0.964221	0.979697	0.964377	0.980592	0.946163	0.96436	0.999437	0.964462	0.964259	0.963977	0.97967	0.951239	0.963814	0.964718	0.964329	0.963978	0.979667	0.964259
GCA_002592035.1_ASM259203v1	0.954703	0.954602	0.954698	0.984183	0.954432	0.954561	0.987993	0.954693	0.970068	0.954535	0.954325	0.95134	0.970296	0.951038	0.954642	0.954617	0.955118	0.954571	0.945718	0.954613	0.954452	0.951475	0.954613	0.953441	0.954728	0.954574	0.983984	0.954557	0.954452	0.983877	0.953724	0.954427	0.951147	0.954549	0.951046	0.953759	0.954531	0.951333	0.954574	0.954418	0.954658	0.951218	0.983785	0.954639	0.954433	0.954428	0.954023	0.951213	0.954438
GCA_001538525.1_12082_2_33	0.987038	0.986894	0.988768	0.954991	0.986944	0.987329	0.955132	0.954772	0.955275	0.98737	0.988226	0.963818	0.955695	0.962267	0.987084	0.987458	0.955084	0.987199	0.944807	0.98748	0.987153	0.963981	0.988565	0.947139	0.988806	0.987308	0.955098	0.987402	0.987428	0.955121	0.947121	0.987227	0.962097	0.987363	0.962258	0.947781	0.987267	0.963889	0.987351	0.987214	0.988878	0.962066	0.954889	0.988482	0.986901	0.988296	0.999342	0.962199	0.988373
GCA_001908015.1_ASM190801v1	0.988658	0.988434	0.989731	0.95521	0.988351	0.988539	0.955301	0.954929	0.955584	0.988363	0.990267	0.963782	0.955851	0.962465	0.988747	0.988836	0.955061	0.988312	0.944726	0.988518	0.988446	0.963842	0.989491	0.946914	0.989801	0.98866	0.955246	0.988847	0.988965	0.954939	0.94705	0.988801	0.962591	0.988795	0.962486	0.947764	0.988581	0.964158	0.988693	0.98882	0.989958	0.96263	0.955017	0.989362	0.988321	0.990204	0.988274	0.962465	0.990291
GCA_001537005.1_12082_3_48	0.991199	0.991578	0.988303	0.955315	0.991299	0.991059	0.955643	0.955048	0.955635	0.992594	0.988992	0.964123	0.955743	0.962438	0.991387	0.991268	0.955178	0.991181	0.944485	0.992457	0.999702	0.964249	0.988021	0.946974	0.988344	0.999232	0.955045	0.999689	0.990865	0.955059	0.94712	0.999702	0.962534	0.999806	0.962351	0.947566	0.999226	0.964481	0.991038	0.999526	0.988441	0.96249	0.954928	0.988201	0.990958	0.988828	0.987367	0.962492	0.988991
GCA_001067015.1_ASM106701v1	0.988587	0.989141	0.98927	0.955323	0.98851	0.988879	0.95522	0.954924	0.955652	0.98859	0.989905	0.963383	0.955806	0.962902	0.988593	0.988764	0.955013	0.988313	0.944666	0.98867	0.988552	0.964114	0.989082	0.946627	0.989229	0.988768	0.955004	0.988837	0.988743	0.954973	0.946958	0.988697	0.962487	0.988859	0.9623	0.947412	0.988575	0.96391	0.988834	0.988674	0.98923	0.962485	0.954756	0.98885	0.988621	0.989934	0.987715	0.962663	0.989925
GCA_002920475.1_ASM292047v1	0.988156	0.988662	0.990365	0.955448	0.987898	0.988387	0.955621	0.955205	0.955747	0.988141	0.989876	0.963776	0.955893	0.962517	0.988161	0.988486	0.955221	0.988285	0.944798	0.9883	0.988178	0.963913	0.98997	0.947058	0.990406	0.988301	0.955234	0.988494	0.988283	0.955255	0.947282	0.988334	0.962371	0.988482	0.962375	0.94783	0.9882	0.963904	0.988519	0.988308	0.990437	0.962377	0.955021	0.989952	0.988358	0.989783	0.988597	0.962494	0.989926
GCA_002220575.1_ASM222057v1	0.955021	0.955047	0.955024	0.954956	0.954924	0.95497	0.955283	0.991398	0.95941	0.955077	0.955095	0.954081	0.959556	0.953684	0.955066	0.955052	0.991113	0.955024	0.941766	0.955119	0.955136	0.954085	0.954977	0.955251	0.955056	0.95511	0.954956	0.955151	0.955069	0.954958	0.955547	0.955101	0.953191	0.955147	0.953711	0.955737	0.955128	0.954084	0.955008	0.955085	0.95501	0.953238	0.954906	0.955077	0.954903	0.955177	0.954837	0.953268	0.955166
GCA_002108655.1_ASM210865v1	0.95511	0.955169	0.955093	0.986134	0.954882	0.955104	0.987151	0.954873	0.970001	0.955175	0.954722	0.951468	0.970005	0.951472	0.955143	0.955095	0.955319	0.954912	0.946085	0.95524	0.955124	0.951721	0.95502	0.954182	0.955123	0.95504	0.984462	0.955167	0.954931	0.984223	0.954093	0.955079	0.951227	0.955147	0.951162	0.95409	0.955116	0.951451	0.955053	0.955086	0.955092	0.951274	0.984248	0.955072	0.954878	0.954766	0.954603	0.951261	0.954765
GCA_001061195.1_ASM106119v1	0.98988	0.989923	0.989279	0.955305	0.989951	0.989464	0.955491	0.955069	0.955491	0.990042	0.990623	0.964257	0.955563	0.96242	0.989893	0.98961	0.955173	0.989603	0.944605	0.990022	0.990081	0.964424	0.989262	0.94681	0.989262	0.989986	0.954743	0.990094	0.989819	0.954829	0.946893	0.990046	0.962634	0.989998	0.962381	0.947501	0.989997	0.964333	0.989562	0.990059	0.989313	0.962605	0.954568	0.989282	0.990061	0.99063	0.987954	0.962639	0.99062
GCA_001539445.1_12082_3_62	0.955137	0.955196	0.955118	0.954728	0.954957	0.954852	0.955371	0.991497	0.95932	0.955078	0.955242	0.953842	0.959383	0.953394	0.955081	0.954967	0.99134	0.954926	0.94169	0.955115	0.95502	0.953869	0.955062	0.955041	0.955175	0.954967	0.954655	0.955029	0.954958	0.954587	0.955277	0.954763	0.953144	0.9551	0.953467	0.955252	0.955038	0.953988	0.954875	0.95485	0.955095	0.953163	0.954507	0.955108	0.955051	0.955338	0.955135	0.953168	0.955316
GCA_002220535.1_ASM222053v1	0.956499	0.95627	0.956804	0.970048	0.956369	0.956472	0.971496	0.96076	0.988482	0.956427	0.956439	0.953815	0.989174	0.953524	0.95651	0.956471	0.960874	0.956329	0.944492	0.95644	0.956386	0.954102	0.956778	0.953835	0.956867	0.956309	0.970413	0.956464	0.956542	0.970216	0.954389	0.956373	0.953325	0.95644	0.953534	0.954602	0.956383	0.953912	0.956463	0.956382	0.956852	0.953255	0.970391	0.956867	0.956253	0.956501	0.956286	0.953359	0.956454
GCA_000521905.1_Serr_marc_BIDMC_50_V1	0.947586	0.947208	0.947942	0.954864	0.947758	0.947841	0.954436	0.955721	0.954471	0.947585	0.947584	0.946611	0.954615	0.946808	0.947549	0.947794	0.955735	0.947385	0.942125	0.947667	0.947531	0.946582	0.947975	0.98841	0.947949	0.947541	0.954696	0.94745	0.947149	0.954571	0.99087	0.947476	0.94724	0.94742	0.946938	0.990588	0.947645	0.946488	0.947767	0.947388	0.947871	0.947273	0.954486	0.948024	0.947392	0.947773	0.947881	0.947361	0.94755
GCA_001537365.1_12082_3_5	0.999626	0.991433	0.988478	0.955457	0.99145	0.991068	0.95557	0.954997	0.955501	0.991385	0.988619	0.964099	0.955672	0.962371	0.999694	0.99104	0.955197	0.991096	0.944669	0.991533	0.991002	0.964489	0.988174	0.947037	0.988323	0.991045	0.955221	0.991276	0.991385	0.955246	0.947198	0.99115	0.962692	0.991394	0.962308	0.947671	0.99121	0.964526	0.990905	0.991092	0.988462	0.962601	0.955076	0.988074	0.991147	0.988667	0.987136	0.962807	0.988657
GCA_001537445.1_12045_8_9	0.991074	0.991234	0.988445	0.955304	0.99107	0.991273	0.955439	0.954976	0.955462	0.99248	0.988407	0.964072	0.955589	0.962207	0.990803	0.991139	0.955127	0.991216	0.94438	0.992603	0.999115	0.964301	0.987856	0.946812	0.988492	0.999645	0.954963	0.999533	0.990478	0.954972	0.947045	0.998873	0.962404	0.99953	0.962286	0.947472	0.999545	0.964426	0.990938	0.99909	0.988486	0.962437	0.954821	0.988077	0.991285	0.988548	0.987348	0.962547	0.988599
GCA_002920385.1_ASM292038v1	0.988065	0.988534	0.990561	0.955354	0.988003	0.988448	0.955408	0.955104	0.955672	0.988347	0.989768	0.96361	0.955666	0.962118	0.987802	0.988508	0.955186	0.988077	0.944466	0.988439	0.987804	0.96375	0.990283	0.94669	0.990562	0.988012	0.955186	0.988162	0.987946	0.955139	0.947215	0.987604	0.962202	0.988474	0.962331	0.947773	0.987998	0.963779	0.988324	0.987734	0.99059	0.962242	0.955017	0.990141	0.988222	0.989827	0.988604	0.96237	0.989824
GCA_001539645.1_12082_2_46	0.991659	0.991713	0.98849	0.955393	0.991833	0.991364	0.955658	0.955139	0.955731	0.999769	0.988946	0.964427	0.955773	0.962869	0.991668	0.991388	0.955303	0.991235	0.944695	0.999785	0.992724	0.96456	0.988456	0.946939	0.988516	0.992654	0.955233	0.992715	0.991539	0.955248	0.947266	0.992704	0.962977	0.992714	0.962524	0.947736	0.992687	0.96461	0.991313	0.992717	0.988554	0.962953	0.955063	0.988469	0.991491	0.988984	0.987517	0.962954	0.988961
GCA_002153355.1_ASM215335v1	0.985569	0.985841	0.986108	0.956513	0.985539	0.985752	0.956447	0.955474	0.956251	0.985777	0.986334	0.963562	0.956346	0.962538	0.985606	0.985793	0.955372	0.985374	0.944749	0.985759	0.985815	0.963658	0.986128	0.947717	0.986102	0.985701	0.956323	0.98583	0.985684	0.956289	0.947921	0.985735	0.962395	0.985771	0.962148	0.948506	0.985788	0.963743	0.985771	0.985839	0.986189	0.962386	0.956229	0.986087	0.985549	0.986351	0.98528	0.962388	0.986332
GCA_002220615.1_ASM222061v1	0.955202	0.955361	0.955225	0.955194	0.955218	0.955129	0.95566	0.991502	0.959773	0.955267	0.95536	0.954274	0.959841	0.953821	0.955245	0.955163	0.991342	0.955155	0.941866	0.955231	0.955242	0.954097	0.955234	0.955547	0.955237	0.95515	0.95502	0.955193	0.955193	0.954975	0.955708	0.955165	0.953413	0.955165	0.953738	0.955815	0.955118	0.954229	0.955129	0.955191	0.955222	0.953427	0.954978	0.955289	0.955106	0.955397	0.955241	0.953467	0.955368
GCA_003071625.1_ASM307162v1	0.992117	0.991985	0.98867	0.955524	0.992113	0.991699	0.955523	0.955027	0.955536	0.992222	0.988721	0.964667	0.955834	0.962829	0.992131	0.991664	0.955369	0.991108	0.944828	0.992208	0.991659	0.964824	0.988651	0.946939	0.988646	0.991663	0.955234	0.991751	0.991713	0.955192	0.947423	0.991596	0.962886	0.991927	0.962832	0.947824	0.991662	0.964863	0.991648	0.991586	0.988698	0.962868	0.955164	0.988673	0.9915	0.988732	0.987213	0.962897	0.988739
GCA_001540585.1_12082_3_85	0.988236	0.98853	0.999772	0.955542	0.98835	0.988311	0.955675	0.955123	0.956112	0.988548	0.98997	0.964083	0.956142	0.962958	0.988208	0.987897	0.955123	0.98825	0.945025	0.988497	0.988539	0.963788	0.999721	0.947246	0.999782	0.988265	0.955426	0.988283	0.988609	0.955487	0.947454	0.988371	0.962579	0.988477	0.962806	0.948498	0.9884	0.964081	0.98782	0.988444	0.999795	0.962592	0.955334	0.999671	0.988275	0.990057	0.98881	0.962642	0.98998
GCA_001060585.1_ASM106058v1	0.989684	0.98988	0.989222	0.955306	0.989717	0.989495	0.955439	0.955059	0.955355	0.989806	0.990445	0.963882	0.955493	0.96247	0.989678	0.989522	0.955159	0.989627	0.94451	0.990037	0.989834	0.964429	0.98907	0.946656	0.989222	0.99003	0.954726	0.990029	0.98955	0.954645	0.946875	0.989776	0.962508	0.989932	0.962193	0.947391	0.990026	0.964331	0.989467	0.989815	0.989119	0.962489	0.9546	0.989077	0.989991	0.990586	0.987837	0.962515	0.990575
GCA_000521925.1_Serr_marc_BIDMC_44_V1	0.985546	0.985625	0.986222	0.955455	0.985496	0.9858	0.95566	0.955252	0.955548	0.986083	0.98633	0.964064	0.955627	0.962607	0.985682	0.985787	0.955421	0.985667	0.944463	0.986083	0.985999	0.964341	0.986188	0.947576	0.986175	0.985935	0.955623	0.985969	0.98595	0.955546	0.948122	0.985939	0.962501	0.985989	0.962482	0.9486	0.985964	0.96441	0.985757	0.985941	0.986299	0.962543	0.955565	0.986284	0.98562	0.986341	0.985208	0.962559	0.986321
GCA_001538505.1_12082_3_45	0.99122	0.991362	0.988477	0.955329	0.9912	0.991904	0.955529	0.954967	0.955498	0.992557	0.988772	0.964159	0.955664	0.962199	0.99093	0.991913	0.955149	0.991454	0.944456	0.992659	0.99914	0.964432	0.988278	0.946834	0.988511	0.999672	0.955095	0.999705	0.990534	0.955093	0.947049	0.999011	0.962563	0.999608	0.962322	0.947482	0.999667	0.964457	0.991822	0.999105	0.988517	0.96261	0.954944	0.988136	0.991436	0.98875	0.987389	0.962709	0.988713
GCA_003057465.1_ASM305746v1	0.961086	0.960913	0.960822	0.950142	0.961107	0.960686	0.950882	0.950931	0.950715	0.96114	0.961081	0.975402	0.950908	0.971496	0.96105	0.961094	0.951514	0.960807	0.943676	0.961196	0.961041	0.975266	0.960798	0.944839	0.96086	0.960713	0.94995	0.961113	0.96123	0.950354	0.945421	0.961047	0.97381	0.961071	0.97212	0.94598	0.96107	0.975908	0.961078	0.961019	0.960754	0.973774	0.949808	0.960786	0.961235	0.961159	0.960568	0.973778	0.961106
GCA_001540045.1_12082_3_77	0.988257	0.988474	0.999759	0.955564	0.988288	0.988327	0.955594	0.955153	0.956076	0.98851	0.989887	0.964094	0.956135	0.96297	0.988227	0.988125	0.955151	0.988288	0.945068	0.988464	0.988563	0.963771	0.999639	0.947232	0.999775	0.988456	0.9555	0.988394	0.988637	0.955515	0.947459	0.988297	0.96259	0.988368	0.962804	0.948518	0.9883	0.964085	0.987935	0.988456	0.999825	0.962606	0.955385	0.99955	0.988306	0.989988	0.988823	0.962645	0.989991
GCA_002264105.1_ASM226410v1	0.986811	0.987214	0.98869	0.954987	0.987089	0.98746	0.95491	0.954927	0.955367	0.987008	0.988357	0.963645	0.955645	0.961368	0.986793	0.987277	0.955038	0.987115	0.944351	0.98713	0.987267	0.963665	0.988271	0.946717	0.988697	0.987144	0.954998	0.987381	0.987417	0.954671	0.947096	0.987231	0.96179	0.987541	0.962085	0.947475	0.987503	0.963814	0.987268	0.987252	0.988634	0.96185	0.954792	0.988568	0.987084	0.988577	0.990518	0.961812	0.988584
GCA_001539285.1_12082_3_37	0.987058	0.986821	0.988795	0.955031	0.987037	0.987349	0.954997	0.954816	0.955423	0.987355	0.988147	0.963788	0.955724	0.962326	0.987095	0.987441	0.955092	0.987232	0.944754	0.987499	0.987232	0.963985	0.988674	0.947112	0.988793	0.987338	0.955166	0.987402	0.98738	0.955108	0.947109	0.987219	0.962081	0.987366	0.962266	0.947746	0.987322	0.963923	0.987334	0.987225	0.988844	0.962047	0.954934	0.988706	0.986838	0.988309	0.999103	0.962085	0.988282
GCA_002899375.1_ASM289937v1	0.953154	0.953051	0.953272	0.985347	0.953047	0.953161	0.984497	0.953178	0.967965	0.953297	0.952781	0.949845	0.9683	0.949511	0.953054	0.953209	0.953515	0.95304	0.944425	0.953396	0.953141	0.949961	0.95322	0.952667	0.953348	0.953274	0.983072	0.95322	0.952781	0.982894	0.952423	0.953	0.94935	0.95326	0.949555	0.952411	0.95328	0.94991	0.953131	0.953054	0.953347	0.949325	0.982853	0.953177	0.953104	0.953034	0.9528	0.949483	0.952911
GCA_001068085.1_ASM106808v1	0.961258	0.961251	0.961023	0.950827	0.961351	0.961182	0.951214	0.951573	0.951175	0.961384	0.961154	0.975714	0.95113	0.972202	0.96123	0.961237	0.95182	0.961311	0.944236	0.96141	0.961116	0.976233	0.961017	0.945473	0.961056	0.961144	0.950821	0.961183	0.960887	0.950702	0.945826	0.961129	0.974453	0.961299	0.972628	0.946116	0.961138	0.976398	0.961157	0.961102	0.96096	0.974388	0.950594	0.960933	0.961509	0.961265	0.961127	0.974417	0.9612
GCA_002220595.1_ASM222059v1	0.955302	0.955387	0.955303	0.955006	0.955111	0.955009	0.955418	0.991624	0.959537	0.955316	0.955379	0.95405	0.959612	0.953693	0.955304	0.955076	0.991374	0.955152	0.941921	0.955308	0.955243	0.954024	0.95524	0.955211	0.955326	0.955133	0.954817	0.955158	0.955212	0.954672	0.955558	0.955081	0.953398	0.955273	0.953675	0.955472	0.955192	0.95413	0.955059	0.9551	0.955228	0.953385	0.954812	0.955311	0.955192	0.955425	0.955341	0.953401	0.955436
GCA_001538275.1_12082_5_36	0.991459	0.99164	0.988419	0.955372	0.991793	0.99128	0.955541	0.954984	0.955569	0.999581	0.988793	0.964266	0.955634	0.962692	0.99151	0.991277	0.955243	0.991175	0.944513	0.99975	0.992482	0.964578	0.988364	0.946858	0.988403	0.992608	0.955169	0.992624	0.99134	0.955132	0.947108	0.992484	0.962768	0.992619	0.962327	0.947628	0.992512	0.964639	0.991207	0.992466	0.988465	0.962712	0.95501	0.9884	0.991416	0.988889	0.987392	0.962755	0.988855
GCA_001540465.1_12082_5_38	0.964212	0.964186	0.963893	0.951719	0.964276	0.964466	0.95259	0.95394	0.953121	0.964385	0.964022	0.992839	0.953249	0.980277	0.964237	0.964193	0.954058	0.964677	0.94495	0.964407	0.964032	0.990797	0.963816	0.94509	0.963938	0.96423	0.95136	0.964238	0.964616	0.951332	0.946012	0.963983	0.979608	0.964261	0.980456	0.946282	0.964109	0.999221	0.964048	0.964057	0.963953	0.979615	0.951206	0.96379	0.964541	0.964076	0.963662	0.979605	0.963968
GCA_002220555.1_ASM222055v1	0.991515	0.991244	0.988459	0.955556	0.991248	0.99141	0.95547	0.955229	0.955583	0.99168	0.988911	0.964898	0.955732	0.963233	0.99153	0.99141	0.955478	0.99129	0.944795	0.99168	0.991645	0.965053	0.988461	0.946844	0.988476	0.991657	0.955373	0.991666	0.99177	0.955323	0.947376	0.991654	0.963103	0.991653	0.962967	0.947769	0.991648	0.964988	0.991393	0.991654	0.988486	0.963061	0.955263	0.98849	0.99992	0.988937	0.9871	0.963122	0.988953
GCA_002104095.1_ASM210409v1	0.991235	0.991577	0.988384	0.955337	0.991554	0.991152	0.955462	0.955215	0.955596	0.9918	0.988332	0.964186	0.955922	0.962481	0.991309	0.991234	0.955379	0.990724	0.944778	0.991823	0.991161	0.964482	0.9882	0.946822	0.988399	0.990337	0.955308	0.991456	0.991953	0.955257	0.947243	0.991156	0.962571	0.991587	0.962483	0.947776	0.991309	0.964464	0.991098	0.991162	0.988357	0.962587	0.955303	0.988207	0.990935	0.988469	0.986567	0.962599	0.988439
GCA_001537765.1_12082_2_29	0.991501	0.991522	0.988508	0.955387	0.991683	0.991291	0.955562	0.955017	0.955511	0.999601	0.988745	0.964343	0.955621	0.962685	0.991513	0.991323	0.95523	0.991142	0.944483	0.999736	0.992372	0.96461	0.988197	0.946863	0.988471	0.992617	0.955168	0.992562	0.99111	0.955137	0.947071	0.992536	0.962839	0.992533	0.962359	0.947669	0.992516	0.964646	0.991147	0.992554	0.988416	0.962812	0.955004	0.988097	0.991344	0.988934	0.98743	0.962943	0.988755
GCA_001537485.1_12082_2_75	0.991396	0.991673	0.988497	0.95538	0.991679	0.991338	0.955578	0.955007	0.955626	0.999601	0.988681	0.96433	0.955677	0.962779	0.99141	0.99132	0.955253	0.99116	0.944563	0.999745	0.992466	0.964594	0.988214	0.9468	0.988488	0.992616	0.955173	0.992656	0.991237	0.955173	0.947165	0.992406	0.96276	0.992632	0.962297	0.947605	0.992531	0.964658	0.991193	0.992406	0.988277	0.96275	0.955039	0.988099	0.991431	0.988926	0.987259	0.962977	0.988837
GCA_001537465.1_12082_2_82	0.999374	0.991504	0.988469	0.955492	0.991429	0.991049	0.955588	0.954975	0.95551	0.991389	0.988365	0.963961	0.95567	0.962376	0.99947	0.991031	0.955236	0.991084	0.944599	0.991544	0.991006	0.964494	0.988211	0.946914	0.988317	0.991043	0.955216	0.991307	0.991163	0.955132	0.947236	0.990888	0.962553	0.991455	0.96221	0.947461	0.991198	0.964531	0.990903	0.990831	0.988265	0.962446	0.955075	0.988096	0.991215	0.988677	0.986835	0.962811	0.988622
GCA_002946295.1_ASM294629v1	0.990057	0.99019	0.988849	0.955243	0.990652	0.990384	0.955548	0.955284	0.955709	0.990639	0.989249	0.964372	0.955865	0.962984	0.990067	0.989977	0.9551	0.989954	0.944809	0.990617	0.990385	0.964592	0.988851	0.946849	0.988834	0.990236	0.95521	0.990372	0.990186	0.955137	0.946991	0.990228	0.962879	0.990381	0.962634	0.947533	0.990369	0.964463	0.989936	0.990369	0.988885	0.962906	0.95522	0.988869	0.990023	0.989295	0.987688	0.962949	0.989273
GCA_001539665.1_12082_3_51	0.99127	0.991229	0.988464	0.955345	0.991344	0.991944	0.95555	0.955047	0.955647	0.992738	0.988709	0.96426	0.955773	0.962521	0.991325	0.991921	0.955144	0.991517	0.944644	0.99263	0.999725	0.964464	0.988373	0.947069	0.988513	0.999725	0.955103	0.999514	0.990955	0.955156	0.947186	0.999503	0.962532	0.999461	0.962293	0.947603	0.999562	0.964514	0.991713	0.999513	0.988464	0.962565	0.955024	0.988245	0.991263	0.988825	0.987266	0.962758	0.988717
GCA_001539545.1_12082_3_50	0.988138	0.98835	0.999665	0.955498	0.987933	0.987607	0.955411	0.954958	0.955918	0.988095	0.989659	0.963893	0.955978	0.96284	0.98794	0.987589	0.955028	0.98793	0.944756	0.988226	0.988232	0.963613	0.999189	0.94701	0.999678	0.987936	0.955319	0.988238	0.988252	0.955253	0.947317	0.987785	0.96239	0.988238	0.962453	0.948441	0.987975	0.963961	0.987396	0.98797	0.999688	0.962526	0.955073	0.999269	0.987713	0.989776	0.98866	0.962608	0.989755
GCA_001539465.1_12082_5_50	0.987277	0.987086	0.988804	0.955029	0.987107	0.987127	0.955084	0.954761	0.955433	0.9875	0.988417	0.963913	0.955818	0.962508	0.987208	0.987186	0.95508	0.987196	0.944964	0.987526	0.987431	0.963902	0.988739	0.947112	0.988821	0.987359	0.955126	0.987445	0.987544	0.95511	0.94714	0.987417	0.962201	0.987418	0.962361	0.947877	0.987446	0.964026	0.987181	0.987416	0.988851	0.962203	0.954901	0.988768	0.987035	0.988446	0.999274	0.962221	0.988365
RPH1	0.95495	0.954879	0.955053	0.992658	0.955079	0.954937	0.982157	0.95512	0.969472	0.955035	0.954908	0.951812	0.969643	0.951907	0.954932	0.955015	0.95523	0.95462	0.947482	0.955032	0.955117	0.951704	0.955007	0.955385	0.95506	0.954996	0.985371	0.954853	0.95468	0.9854	0.955102	0.954959	0.951416	0.955049	0.951341	0.955256	0.955166	0.951787	0.954973	0.954968	0.955054	0.951404	0.985357	0.955067	0.954809	0.954949	0.95474	0.951452	0.954924
GCA_001932655.1_ASM193265v1	0.964477	0.964342	0.964332	0.952018	0.964558	0.964638	0.953305	0.954235	0.953404	0.964719	0.96458	0.99996	0.953508	0.981314	0.964498	0.964387	0.954497	0.965052	0.945326	0.964724	0.964581	0.99129	0.964284	0.945754	0.964327	0.964518	0.951816	0.964573	0.964854	0.951854	0.946328	0.964509	0.980192	0.964576	0.981009	0.946746	0.964556	0.994002	0.964372	0.964544	0.964277	0.980196	0.951796	0.964338	0.964941	0.964617	0.964331	0.980191	0.9646
GCA_001536385.1_12082_3_28	0.990693	0.990918	0.988274	0.955292	0.99107	0.991145	0.955192	0.955033	0.95539	0.991525	0.988588	0.964674	0.95547	0.963003	0.990881	0.991228	0.955174	0.991058	0.944608	0.991445	0.991482	0.964841	0.988238	0.946662	0.988249	0.990524	0.955093	0.991502	0.991577	0.955165	0.947038	0.991485	0.962905	0.991486	0.962729	0.947551	0.991262	0.964776	0.991159	0.991459	0.988317	0.96292	0.955016	0.988259	0.999475	0.988608	0.986871	0.962937	0.988621
GCA_001539885.1_12082_2_71	0.988011	0.988572	0.999731	0.955502	0.988039	0.988233	0.955473	0.95503	0.956002	0.988203	0.989805	0.963896	0.956121	0.962895	0.987955	0.988004	0.955152	0.98825	0.944944	0.988224	0.988305	0.963801	0.999425	0.94711	0.999764	0.988396	0.955472	0.988489	0.988376	0.955387	0.947383	0.988206	0.962396	0.988464	0.962159	0.948463	0.988473	0.963953	0.98801	0.988251	0.999503	0.962436	0.955276	0.999446	0.98822	0.98996	0.988585	0.962467	0.989938
GCA_001537825.1_12045_8_21	0.991575	0.99163	0.988436	0.955398	0.991815	0.991361	0.955636	0.955031	0.955697	0.999742	0.988833	0.964381	0.95574	0.962791	0.991619	0.991323	0.955282	0.991186	0.944639	0.999765	0.992627	0.964637	0.988395	0.946941	0.988432	0.992631	0.955214	0.992662	0.991421	0.955188	0.947195	0.992617	0.96287	0.992642	0.962444	0.947752	0.992535	0.964674	0.991214	0.99261	0.988514	0.962839	0.955059	0.988396	0.991435	0.988865	0.987541	0.962865	0.988832
GCA_001539945.1_12082_3_60	0.991213	0.991224	0.988422	0.95531	0.991082	0.991464	0.955353	0.954919	0.95543	0.992305	0.988516	0.964066	0.955637	0.962188	0.991009	0.991404	0.955153	0.991262	0.944239	0.992418	0.999114	0.964264	0.98786	0.946796	0.988434	0.999365	0.955047	0.999272	0.990476	0.954998	0.947043	0.999194	0.962336	0.999637	0.9621	0.94742	0.999479	0.964425	0.991165	0.999082	0.988448	0.962431	0.95486	0.987986	0.991278	0.988623	0.987308	0.962516	0.988668
GCA_001317285.2_71_S36v.02	0.962744	0.962464	0.961465	0.951638	0.962684	0.962699	0.951858	0.95346	0.952478	0.962757	0.962316	0.979932	0.952551	0.991279	0.962659	0.962844	0.953798	0.962782	0.944026	0.962797	0.962401	0.980683	0.961286	0.945675	0.961622	0.962169	0.95156	0.962715	0.96299	0.951424	0.946261	0.962475	0.990207	0.96275	0.992613	0.947742	0.962453	0.980515	0.96287	0.962458	0.961572	0.990764	0.951376	0.961226	0.962887	0.962305	0.962095	0.989827	0.962378
GCA_001537585.1_12082_3_71	0.990936	0.991232	0.988306	0.955341	0.99109	0.991785	0.955381	0.954937	0.955475	0.992463	0.988537	0.964091	0.955581	0.962196	0.990825	0.991851	0.955169	0.991374	0.94438	0.992604	0.999123	0.964382	0.987924	0.946782	0.988335	0.99963	0.955079	0.999595	0.990501	0.955033	0.947086	0.999154	0.962473	0.99976	0.962266	0.947548	0.999545	0.964455	0.991629	0.999045	0.988325	0.962516	0.954892	0.988043	0.991322	0.988669	0.987374	0.962629	0.988806
GCA_001539045.1_12082_3_36	0.962684	0.9627	0.961955	0.951758	0.962732	0.962677	0.952083	0.952964	0.952313	0.96285	0.962424	0.978996	0.952212	0.989046	0.962786	0.962954	0.953148	0.962636	0.94421	0.962861	0.962546	0.979973	0.961893	0.946556	0.961986	0.96257	0.951533	0.962688	0.962933	0.951517	0.946843	0.962571	0.991292	0.96275	0.988991	0.947168	0.962584	0.979405	0.962841	0.962611	0.962051	0.991904	0.951394	0.961727	0.962917	0.962517	0.962271	0.991223	0.962442
GCA_001539125.1_12045_8_6	0.991107	0.991213	0.988292	0.955365	0.991188	0.991282	0.955555	0.955101	0.955618	0.992742	0.988624	0.964031	0.955747	0.962488	0.991255	0.99113	0.955161	0.991319	0.944566	0.992651	0.99972	0.964304	0.987919	0.947058	0.988252	0.999684	0.955028	0.999545	0.990842	0.95505	0.94721	0.999518	0.962414	0.999512	0.962223	0.947586	0.99956	0.964457	0.990955	0.999542	0.98839	0.962438	0.954943	0.988241	0.991151	0.988633	0.98729	0.962457	0.988633
GCA_001034375.1_Serr_marc_BWH56_V1	0.963015	0.962803	0.962946	0.952338	0.962932	0.962743	0.95263	0.953651	0.952668	0.963109	0.962936	0.979872	0.952607	0.990943	0.962993	0.96316	0.95387	0.963093	0.944668	0.963109	0.962993	0.980289	0.962926	0.947164	0.962978	0.962984	0.952351	0.962939	0.963151	0.952241	0.947624	0.96292	0.992258	0.962921	0.990637	0.94825	0.962977	0.980157	0.963165	0.962971	0.96294	0.992587	0.952279	0.962977	0.963147	0.96295	0.962532	0.99243	0.962928
GCA_001538115.1_12082_3_68	0.986977	0.986799	0.988685	0.955068	0.986866	0.987288	0.955111	0.954801	0.955267	0.987208	0.988213	0.96381	0.955695	0.962306	0.986955	0.987247	0.955143	0.987146	0.944879	0.987326	0.987095	0.963954	0.988462	0.947004	0.988601	0.987213	0.955138	0.98728	0.987224	0.955125	0.947184	0.987075	0.962127	0.987275	0.962209	0.947814	0.987222	0.963897	0.987213	0.987095	0.988549	0.962135	0.954948	0.98845	0.986847	0.988285	0.999291	0.962207	0.988338
GCA_001062235.1_ASM106223v1	0.955372	0.955239	0.955588	0.982812	0.955382	0.955436	0.999245	0.955417	0.971255	0.955566	0.955094	0.952507	0.97147	0.95166	0.955352	0.955422	0.955927	0.955215	0.945667	0.955602	0.95531	0.952595	0.95557	0.953764	0.955442	0.955425	0.982515	0.955381	0.955089	0.982	0.953939	0.955167	0.951695	0.955374	0.951699	0.954033	0.955488	0.952749	0.955369	0.955145	0.955352	0.951702	0.982266	0.955466	0.954972	0.95538	0.954632	0.951872	0.955187
GCA_001539105.1_12045_8_10	0.9871	0.986798	0.988656	0.955077	0.986994	0.987298	0.954968	0.954881	0.95553	0.987202	0.988263	0.96371	0.955795	0.962311	0.987089	0.987246	0.955168	0.98722	0.944748	0.987355	0.987235	0.964006	0.98858	0.947074	0.988659	0.987268	0.955201	0.987304	0.987391	0.955058	0.94722	0.987173	0.962099	0.987284	0.962182	0.947851	0.98727	0.963943	0.98717	0.987185	0.988756	0.962087	0.954964	0.988675	0.986828	0.988357	0.999293	0.962128	0.988307
GCA_001538865.1_12082_3_87	0.990946	0.991422	0.988479	0.955262	0.991113	0.991894	0.955385	0.954966	0.955482	0.992351	0.988512	0.964005	0.955665	0.962187	0.990949	0.991955	0.955106	0.991424	0.944428	0.992478	0.999176	0.964404	0.988253	0.946794	0.988468	0.999683	0.955054	0.999629	0.990509	0.955045	0.947021	0.99913	0.962511	0.99969	0.962224	0.947516	0.999773	0.964208	0.99194	0.999139	0.988271	0.962513	0.954888	0.988252	0.991423	0.988786	0.987124	0.962513	0.988774
GCA_000783615.2_ASM78361v2	0.964103	0.963869	0.963685	0.951709	0.964264	0.964042	0.952806	0.954424	0.953379	0.964181	0.963778	0.989964	0.953209	0.980165	0.964019	0.964059	0.954402	0.964443	0.944673	0.964182	0.964055	0.990636	0.96362	0.945503	0.963661	0.963979	0.951856	0.964049	0.964539	0.951934	0.94653	0.963999	0.979399	0.96407	0.980306	0.947175	0.963965	0.990342	0.964049	0.963961	0.96359	0.97945	0.951552	0.963571	0.964373	0.963916	0.963471	0.979563	0.963732
GCA_001537645.1_12082_2_39	0.991024	0.991159	0.98825	0.955385	0.990981	0.999501	0.955571	0.955125	0.9556	0.991396	0.988709	0.964338	0.955725	0.962899	0.991025	0.999477	0.955212	0.990917	0.94463	0.99135	0.991964	0.964452	0.98797	0.947044	0.98825	0.990896	0.955149	0.991404	0.991137	0.955179	0.947393	0.991639	0.962883	0.991871	0.962561	0.947813	0.991854	0.964719	0.999473	0.991752	0.988304	0.962926	0.955106	0.988345	0.990946	0.988904	0.987128	0.963001	0.988714
GCA_001536545.1_12082_3_88	0.991574	0.991683	0.988412	0.955352	0.991867	0.991307	0.955683	0.95507	0.955682	0.999732	0.988859	0.964395	0.955734	0.962769	0.991617	0.991305	0.955267	0.991163	0.944659	0.99975	0.992651	0.964448	0.988384	0.946946	0.988397	0.992597	0.955227	0.992686	0.991477	0.955177	0.947248	0.992666	0.962832	0.992677	0.962455	0.947728	0.99264	0.964519	0.991254	0.992613	0.988464	0.962796	0.955213	0.988389	0.991486	0.988889	0.987493	0.962835	0.988858
GCA_001536845.1_12082_3_30	0.987966	0.988486	0.999398	0.955535	0.988045	0.987946	0.955477	0.955009	0.95588	0.988264	0.989813	0.963867	0.956022	0.96276	0.988062	0.987821	0.955121	0.988156	0.944741	0.988418	0.988256	0.963743	0.998699	0.947179	0.999437	0.988292	0.955369	0.988229	0.988087	0.955319	0.947291	0.988192	0.962276	0.988299	0.962085	0.948736	0.988263	0.964003	0.987647	0.988192	0.9995	0.96231	0.955195	0.999329	0.98812	0.9899	0.988648	0.962481	0.989847
GCA_001539205.1_12082_3_59	0.990864	0.991456	0.988256	0.95534	0.991086	0.991119	0.95543	0.954919	0.955453	0.992284	0.98844	0.9641	0.955682	0.962179	0.990972	0.991294	0.955121	0.991274	0.944264	0.992426	0.999109	0.964308	0.987901	0.946856	0.988315	0.999468	0.955037	0.999526	0.990539	0.955029	0.947007	0.999032	0.962504	0.999644	0.962201	0.947602	0.999256	0.964522	0.991274	0.999159	0.988071	0.962523	0.954838	0.988044	0.990978	0.988511	0.987242	0.96252	0.988583
GCA_001540185.1_12082_2_41	0.990414	0.99094	0.988284	0.955351	0.990927	0.991153	0.95521	0.954992	0.955224	0.991373	0.988407	0.964379	0.955384	0.96292	0.990598	0.991008	0.95519	0.991051	0.944486	0.991453	0.991184	0.964871	0.98793	0.946528	0.988264	0.990387	0.955086	0.991221	0.991268	0.955015	0.946984	0.991133	0.962845	0.991416	0.962621	0.947472	0.991275	0.964729	0.990984	0.991141	0.988156	0.962764	0.954923	0.988064	0.999484	0.988632	0.98666	0.962964	0.988646
GCA_001538825.1_12082_2_87	0.990583	0.990814	0.988264	0.955337	0.990949	0.991262	0.955156	0.955097	0.955371	0.991403	0.988416	0.964674	0.955485	0.963034	0.990785	0.991297	0.955225	0.991112	0.944643	0.991412	0.991424	0.964744	0.988241	0.946698	0.988261	0.990598	0.955076	0.99143	0.991509	0.955154	0.947079	0.991423	0.962912	0.991427	0.962743	0.947544	0.991404	0.964762	0.991313	0.991418	0.988273	0.962943	0.95496	0.988254	0.999418	0.988455	0.986608	0.962938	0.988471
GCA_002915475.1_ASM291547v1	0.955537	0.955434	0.955477	0.982946	0.955425	0.955374	0.993725	0.955292	0.971536	0.955625	0.955253	0.95249	0.971877	0.951829	0.955534	0.955511	0.955703	0.955234	0.946137	0.955621	0.955635	0.952323	0.955442	0.954084	0.955573	0.9555	0.9826	0.955467	0.955405	0.982562	0.954118	0.955415	0.951691	0.955531	0.951888	0.954223	0.955571	0.952546	0.955444	0.955492	0.955519	0.951668	0.982577	0.955499	0.955218	0.955413	0.955062	0.951655	0.955273
GCA_003071585.1_ASM307158v1	0.947203	0.946933	0.947596	0.955488	0.947077	0.947193	0.954636	0.955486	0.954522	0.947045	0.947332	0.945872	0.954867	0.946566	0.947184	0.94722	0.955815	0.946996	0.942342	0.947112	0.946923	0.946097	0.947559	0.990531	0.947685	0.946988	0.954882	0.947082	0.946965	0.954753	0.988629	0.94689	0.946856	0.947035	0.946389	0.98778	0.946961	0.945872	0.947175	0.946914	0.947603	0.94687	0.954768	0.947643	0.947132	0.947467	0.94737	0.946908	0.947414
GCA_001317445.2_67_S33v.02	0.962695	0.962539	0.961541	0.951685	0.962846	0.962854	0.951967	0.953593	0.952524	0.962832	0.96248	0.979917	0.952579	0.991728	0.962646	0.962933	0.953865	0.962847	0.944136	0.962857	0.962512	0.980652	0.961507	0.945758	0.961581	0.962207	0.95145	0.962659	0.963048	0.951382	0.94639	0.96245	0.990129	0.962704	0.992617	0.947816	0.96259	0.98052	0.962958	0.962422	0.961589	0.990702	0.951506	0.961546	0.962931	0.962531	0.96233	0.990176	0.962543
GCA_001538905.1_12082_2_23	0.988272	0.98865	0.998972	0.955477	0.988016	0.987941	0.955517	0.954952	0.955848	0.98825	0.989881	0.96381	0.955976	0.962357	0.988215	0.987881	0.955074	0.988057	0.944771	0.988415	0.988294	0.963715	0.998539	0.947057	0.999045	0.988242	0.955303	0.98833	0.988208	0.95523	0.947249	0.988291	0.961939	0.988506	0.961782	0.94837	0.988302	0.964017	0.987717	0.9883	0.998998	0.961981	0.95509	0.998618	0.988046	0.989842	0.988747	0.962058	0.989886
GCA_000342205.1_SerMar_1.0	0.955045	0.955078	0.955101	0.985158	0.954619	0.954599	0.982375	0.954665	0.969638	0.954766	0.955072	0.95113	0.969664	0.951074	0.955004	0.954698	0.954744	0.954552	0.947088	0.954761	0.954577	0.951532	0.955082	0.953486	0.955471	0.954641	0.990429	0.955037	0.954957	0.989897	0.953566	0.954928	0.951269	0.955034	0.951194	0.953488	0.954647	0.951188	0.954985	0.954921	0.955462	0.95134	0.990188	0.955066	0.95497	0.954812	0.954877	0.951354	0.955136
GCA_001540445.1_12082_3_72	0.988352	0.988889	0.990046	0.955434	0.988492	0.988756	0.955449	0.95524	0.955719	0.988587	0.991055	0.963858	0.955872	0.962394	0.9883	0.988822	0.955196	0.988371	0.944704	0.988626	0.988459	0.963859	0.989798	0.946669	0.990067	0.98842	0.955461	0.988758	0.988616	0.9552	0.947188	0.988453	0.962466	0.988863	0.962499	0.947722	0.98863	0.964011	0.988834	0.988432	0.989897	0.962509	0.955262	0.98983	0.988548	0.991173	0.988569	0.962483	0.991116
GCA_002920415.1_ASM292041v1	0.988019	0.988606	0.990575	0.955367	0.988021	0.988452	0.955348	0.9551	0.955686	0.988355	0.989821	0.963619	0.955679	0.962126	0.988009	0.988531	0.955191	0.988088	0.944498	0.988445	0.987814	0.963762	0.990282	0.946845	0.990567	0.988025	0.955185	0.988277	0.987962	0.955142	0.947206	0.988037	0.962298	0.988541	0.962432	0.94793	0.988007	0.963792	0.988333	0.988039	0.990558	0.962277	0.955026	0.990153	0.988153	0.989839	0.988604	0.962373	0.989857
GCA_001539145.1_12082_3_16	0.98797	0.988548	0.999667	0.955501	0.98798	0.987903	0.955535	0.955051	0.955937	0.988209	0.989662	0.963933	0.956032	0.962866	0.987973	0.987815	0.955092	0.987969	0.944826	0.98837	0.988282	0.96366	0.99916	0.94708	0.999683	0.988183	0.955356	0.988264	0.988264	0.955284	0.947392	0.987994	0.962434	0.988418	0.96221	0.948781	0.988238	0.964015	0.987816	0.98801	0.99943	0.962487	0.955133	0.999281	0.987989	0.989792	0.988572	0.962606	0.989828
GCA_002915445.1_ASM291544v1	0.955486	0.955441	0.955505	0.982943	0.955361	0.955319	0.993641	0.955266	0.971388	0.955575	0.955218	0.952448	0.971882	0.951672	0.955497	0.955492	0.955735	0.95522	0.94603	0.955621	0.955521	0.952335	0.955402	0.953963	0.955588	0.95547	0.982594	0.95557	0.955251	0.982452	0.954033	0.955398	0.9516	0.955629	0.95184	0.954198	0.955594	0.952535	0.955421	0.955364	0.955457	0.951592	0.982487	0.955455	0.955147	0.955404	0.954901	0.951668	0.955354
GCA_001540085.1_12082_5_40	0.990653	0.99058	0.988205	0.955132	0.990692	0.991347	0.955215	0.954814	0.955364	0.990906	0.988311	0.964435	0.955301	0.962582	0.99061	0.991392	0.955102	0.996824	0.944415	0.990876	0.991417	0.964628	0.988206	0.946718	0.988238	0.991317	0.954947	0.991629	0.990742	0.954928	0.946884	0.991221	0.962741	0.99174	0.962587	0.947538	0.991372	0.964744	0.991176	0.991434	0.988289	0.962846	0.954805	0.988059	0.990955	0.988188	0.986642	0.962893	0.988207
GCA_001417865.2_ASM141786v2	0.955057	0.95506	0.95503	0.984409	0.954828	0.954896	0.988423	0.954979	0.970552	0.955034	0.954761	0.951655	0.970445	0.951548	0.955071	0.954949	0.955469	0.954857	0.946092	0.955036	0.954974	0.951694	0.954994	0.953714	0.955052	0.954885	0.98432	0.954951	0.954977	0.98408	0.954237	0.954945	0.951521	0.954933	0.951393	0.954326	0.954925	0.951791	0.954936	0.954951	0.95503	0.951576	0.984315	0.955056	0.954834	0.954769	0.954533	0.951586	0.954768
GCA_001889685.1_ASM188968v1	0.947603	0.94756	0.947931	0.955195	0.947625	0.947651	0.954265	0.955139	0.954354	0.947575	0.947674	0.946109	0.954537	0.946882	0.947536	0.948103	0.955108	0.947487	0.942618	0.94766	0.947529	0.946736	0.947914	0.989851	0.948039	0.947663	0.954599	0.947665	0.947469	0.954479	0.987979	0.94747	0.947091	0.947641	0.947058	0.986727	0.947668	0.946459	0.947974	0.947459	0.947898	0.94706	0.95449	0.9479	0.947663	0.947962	0.947856	0.947159	0.947813
GCA_001594385.1_ASM159438v1	0.963053	0.962952	0.962726	0.952051	0.962933	0.963156	0.952066	0.953402	0.952464	0.96294	0.962699	0.979864	0.952564	0.991565	0.962949	0.96316	0.954032	0.963249	0.944177	0.963048	0.962802	0.980244	0.962503	0.946499	0.962732	0.962699	0.952102	0.962991	0.96313	0.951749	0.947107	0.96277	0.991578	0.962964	0.991017	0.947361	0.962947	0.980046	0.963101	0.962789	0.962641	0.991539	0.951727	0.962677	0.963327	0.962866	0.962411	0.991625	0.962781
GCA_002007925.2_ASM200792v2	0.964452	0.964348	0.963711	0.951875	0.964551	0.964653	0.952819	0.954042	0.953248	0.964744	0.964536	0.989688	0.953379	0.981076	0.96451	0.964689	0.954172	0.964881	0.944734	0.964737	0.96462	0.99036	0.963643	0.945549	0.963659	0.96457	0.951928	0.964567	0.96479	0.951954	0.946188	0.964533	0.979956	0.96456	0.980804	0.946542	0.964516	0.989988	0.964635	0.964551	0.963678	0.979965	0.951897	0.963663	0.964905	0.964537	0.963751	0.98001	0.964538
GCA_001540685.1_12082_3_6	0.990855	0.991328	0.988458	0.955332	0.991016	0.990996	0.955323	0.954908	0.955452	0.992445	0.988326	0.963757	0.955583	0.962194	0.990879	0.990878	0.955113	0.991205	0.944371	0.992575	0.999114	0.964271	0.987918	0.946731	0.988397	0.999624	0.955009	0.999466	0.990504	0.95498	0.947057	0.99897	0.962287	0.999541	0.962013	0.947406	0.999273	0.964426	0.990752	0.998976	0.988283	0.962318	0.954843	0.988001	0.990934	0.988613	0.986991	0.962506	0.988561
GCA_001540705.1_12082_3_70	0.990989	0.991296	0.988203	0.955313	0.991088	0.990198	0.955414	0.955114	0.955667	0.991145	0.988474	0.964263	0.955497	0.962904	0.990973	0.990403	0.955151	0.990421	0.944605	0.991053	0.991021	0.964679	0.988019	0.94702	0.988162	0.990792	0.955018	0.990929	0.990587	0.955073	0.947249	0.990814	0.962926	0.991195	0.962644	0.947717	0.990938	0.964855	0.990382	0.990792	0.988226	0.962942	0.954931	0.988003	0.990638	0.988406	0.986999	0.962996	0.988467
GCA_001538545.1_12045_8_11	0.988496	0.988458	0.99957	0.955421	0.988032	0.988381	0.955626	0.954996	0.955909	0.988245	0.989895	0.963786	0.955961	0.962858	0.988241	0.988165	0.955032	0.988289	0.944802	0.988423	0.988362	0.963762	0.999301	0.947011	0.9996	0.988435	0.955412	0.98845	0.98841	0.955347	0.947329	0.988026	0.962408	0.988341	0.962597	0.948039	0.988289	0.963991	0.98797	0.988237	0.999578	0.962533	0.955181	0.999153	0.988297	0.989926	0.988711	0.962563	0.989938
GCA_001065275.1_ASM106527v1	0.956495	0.956503	0.956648	0.969834	0.956321	0.956422	0.971355	0.960515	0.988394	0.956549	0.956246	0.953131	0.988308	0.95303	0.956463	0.956373	0.96071	0.95632	0.943672	0.956551	0.956396	0.953866	0.956546	0.953273	0.95666	0.956391	0.970088	0.956447	0.956532	0.969945	0.9541	0.956326	0.952698	0.956443	0.952992	0.954016	0.956459	0.953524	0.956355	0.956341	0.956592	0.952732	0.969918	0.956607	0.956398	0.956321	0.956018	0.952876	0.956225
GCA_001540325.1_12082_2_95	0.99162	0.991668	0.98849	0.95541	0.991843	0.991301	0.955636	0.954988	0.955514	0.999603	0.988859	0.964345	0.955616	0.962681	0.991623	0.991337	0.955253	0.991164	0.94465	0.999743	0.992369	0.964604	0.988235	0.946864	0.988449	0.992619	0.955171	0.992706	0.991488	0.955203	0.94714	0.992688	0.962881	0.992686	0.962417	0.947674	0.992515	0.964642	0.991236	0.992694	0.988528	0.962872	0.955029	0.988115	0.991455	0.988947	0.987548	0.962937	0.988864
GCA_001067375.1_ASM106737v1	0.988449	0.98862	0.989277	0.955568	0.988174	0.988107	0.955718	0.954962	0.955897	0.988507	0.990277	0.963256	0.956034	0.962561	0.988501	0.987802	0.95544	0.988127	0.944249	0.988596	0.988302	0.964203	0.989135	0.94704	0.989032	0.988212	0.955261	0.988663	0.988321	0.955218	0.947129	0.988534	0.962102	0.98869	0.962211	0.947453	0.988228	0.964132	0.987663	0.988286	0.989438	0.962291	0.955078	0.988974	0.988218	0.990035	0.988301	0.962235	0.990334
GCA_002118055.1_ASM211805v1	0.962358	0.962138	0.961417	0.951508	0.962338	0.962507	0.951577	0.953185	0.952267	0.962645	0.96207	0.980135	0.952401	0.991458	0.962344	0.962665	0.953497	0.962462	0.944028	0.962683	0.9622	0.980421	0.961043	0.945525	0.961326	0.962019	0.951409	0.962409	0.962765	0.950892	0.946124	0.962178	0.989555	0.962459	0.992228	0.947252	0.962294	0.980341	0.962565	0.962165	0.961389	0.990071	0.951267	0.961129	0.962553	0.962142	0.961801	0.989682	0.962068
GCA_001537925.1_12082_3_89	0.988761	0.988705	0.989982	0.95549	0.988757	0.988693	0.955456	0.955166	0.955449	0.989025	0.999795	0.964166	0.955721	0.962506	0.9888	0.988686	0.955302	0.9887	0.944838	0.988932	0.988793	0.964242	0.990016	0.946735	0.990119	0.988913	0.955287	0.988959	0.988966	0.955221	0.947143	0.988802	0.962396	0.988994	0.962627	0.947455	0.98885	0.964368	0.988615	0.988713	0.990022	0.962534	0.955111	0.989892	0.988535	0.999807	0.988183	0.962469	0.999665
GCA_000442375.1_S.marcescens_LCT-SM262	0.954657	0.954566	0.955199	0.968752	0.95447	0.954685	0.970395	0.958535	0.998124	0.954799	0.954438	0.951932	0.992781	0.95162	0.954618	0.954639	0.958663	0.954524	0.943019	0.954848	0.954632	0.952249	0.955102	0.952514	0.95523	0.954735	0.969206	0.954813	0.954651	0.969028	0.952918	0.954642	0.95136	0.954802	0.951568	0.953116	0.954757	0.952209	0.954705	0.954598	0.955127	0.951341	0.969109	0.955103	0.954521	0.954582	0.954276	0.951383	0.954536
GCA_000633335.1_de_novo	0.944572	0.944772	0.94501	0.947412	0.94464	0.944575	0.946003	0.941865	0.943839	0.944561	0.944771	0.944737	0.943945	0.94381	0.94454	0.944761	0.941908	0.944422	0.999355	0.944631	0.944395	0.94502	0.944873	0.94168	0.945042	0.944496	0.947412	0.944672	0.944534	0.947642	0.941568	0.944453	0.944139	0.944668	0.944071	0.94193	0.944513	0.94493	0.944711	0.944419	0.944915	0.944151	0.947321	0.944826	0.9446	0.944963	0.944713	0.944158	0.944924
GCA_002899415.1_ASM289941v1	0.955069	0.954849	0.955123	0.982479	0.954764	0.954921	0.992795	0.954842	0.971368	0.954982	0.954964	0.952047	0.971638	0.951152	0.955031	0.955049	0.955384	0.954763	0.945678	0.955051	0.954861	0.952042	0.955029	0.953652	0.95515	0.954902	0.982113	0.954997	0.954804	0.981678	0.953707	0.954774	0.951244	0.95508	0.951451	0.953833	0.955064	0.952035	0.955018	0.954778	0.955047	0.951241	0.981958	0.955049	0.954618	0.955108	0.954437	0.951265	0.955086
GCA_001537565.1_12045_8_25	0.986635	0.987091	0.988625	0.954914	0.986992	0.987112	0.954969	0.954835	0.9555	0.987086	0.988386	0.963604	0.95578	0.962122	0.986677	0.986963	0.954995	0.986929	0.944148	0.987208	0.987081	0.963764	0.988123	0.946875	0.988614	0.986593	0.954896	0.986937	0.987181	0.954691	0.947117	0.986784	0.96203	0.98731	0.961724	0.94774	0.987318	0.963791	0.986913	0.986884	0.988667	0.961982	0.954658	0.988699	0.986753	0.98857	0.991948	0.962001	0.988552
GCA_002810285.1_ASM281028v1	0.988566	0.988589	0.990928	0.955386	0.988455	0.988627	0.955512	0.955253	0.956129	0.988733	0.990145	0.964059	0.956213	0.963192	0.988562	0.988615	0.955259	0.9883	0.944914	0.988731	0.988698	0.964088	0.990919	0.947134	0.990909	0.988562	0.955342	0.988716	0.988699	0.955313	0.94738	0.988689	0.962643	0.988638	0.963477	0.949363	0.988682	0.964269	0.988612	0.988717	0.990942	0.962692	0.95527	0.990923	0.988392	0.990193	0.989086	0.962676	0.990162
GCA_001034395.1_Serr_marc_UCI87_V1	0.955549	0.95541	0.955601	0.983023	0.955239	0.955517	0.993986	0.955557	0.971563	0.955599	0.956244	0.952533	0.9716	0.951962	0.955536	0.955483	0.956017	0.955333	0.94612	0.955636	0.955632	0.952564	0.955606	0.954334	0.956152	0.955609	0.982644	0.955459	0.955261	0.982556	0.954393	0.955465	0.951728	0.955427	0.952167	0.954679	0.955562	0.952696	0.955474	0.955431	0.955482	0.951793	0.982608	0.955589	0.955023	0.956256	0.954918	0.951787	0.956267
GCA_900029885.1_Sm_SMB2099	0.989966	0.990042	0.988938	0.955425	0.990574	0.990406	0.955395	0.955259	0.95547	0.990612	0.989152	0.96438	0.95583	0.962774	0.989977	0.990403	0.9553	0.98985	0.944882	0.990598	0.990102	0.964623	0.988946	0.946741	0.988961	0.990172	0.955368	0.990236	0.990004	0.955347	0.947208	0.990086	0.962799	0.990402	0.962703	0.94776	0.990201	0.964491	0.990386	0.990104	0.988958	0.962826	0.955304	0.988944	0.989881	0.989175	0.987497	0.962875	0.989175
GCA_001540745.1_12082_3_4	0.987264	0.986846	0.98879	0.955005	0.986939	0.987346	0.955038	0.954842	0.955282	0.987394	0.988424	0.963903	0.955738	0.962309	0.987209	0.987324	0.955125	0.987234	0.944854	0.987495	0.987187	0.964039	0.988597	0.946893	0.988764	0.987302	0.955175	0.987432	0.987232	0.955054	0.94719	0.987347	0.962119	0.98742	0.962243	0.94765	0.987273	0.963946	0.987146	0.98719	0.988856	0.962213	0.954955	0.988525	0.986906	0.988349	0.999407	0.962299	0.988448
GCA_001536725.1_12082_3_14	0.991233	0.991451	0.988354	0.955332	0.991094	0.991543	0.955416	0.954905	0.955443	0.992455	0.988807	0.964231	0.955635	0.962158	0.991227	0.991443	0.955152	0.991212	0.944446	0.992558	0.999126	0.964306	0.987833	0.946968	0.98832	0.99932	0.95503	0.999643	0.990928	0.954993	0.947041	0.99965	0.962475	0.999635	0.962207	0.947545	0.999489	0.964447	0.991425	0.99966	0.98831	0.962481	0.954835	0.988006	0.991414	0.988656	0.987402	0.962526	0.988773
GCA_000336425.1_ASM33642v1	0.955094	0.954978	0.95521	0.992359	0.954873	0.95511	0.981889	0.955028	0.969207	0.955191	0.955086	0.951673	0.969793	0.951412	0.955126	0.955137	0.95528	0.954815	0.947431	0.955182	0.95493	0.95165	0.95498	0.955028	0.955173	0.954914	0.985623	0.955062	0.95506	0.985626	0.954975	0.95489	0.951405	0.955064	0.951495	0.955187	0.955021	0.951572	0.955115	0.954948	0.955186	0.95144	0.985629	0.955137	0.955023	0.95511	0.954573	0.951443	0.955117
GCA_001540245.1_12082_3_22	0.99069	0.991525	0.988331	0.955339	0.991171	0.991821	0.955392	0.954976	0.9555	0.992385	0.988495	0.964084	0.955607	0.962272	0.990756	0.991911	0.955165	0.991383	0.944428	0.992684	0.99916	0.964427	0.988047	0.946853	0.98832	0.999652	0.955097	0.99954	0.990525	0.955048	0.947103	0.999104	0.962637	0.999702	0.96231	0.947572	0.999673	0.964522	0.991889	0.999099	0.988136	0.962583	0.954921	0.988317	0.991403	0.988775	0.987219	0.962624	0.98876
GCA_001643155.1_ASM164315v1	0.965021	0.964798	0.965123	0.953321	0.965	0.965027	0.953738	0.954813	0.954317	0.965177	0.964841	0.966693	0.954707	0.965083	0.965027	0.965257	0.95534	0.965053	0.942924	0.96522	0.964919	0.967039	0.964987	0.945068	0.965135	0.964806	0.953566	0.965095	0.965242	0.953673	0.9455	0.964858	0.964747	0.965247	0.96537	0.94632	0.965039	0.967027	0.965201	0.964862	0.965008	0.964784	0.953489	0.965022	0.964957	0.964935	0.964362	0.964778	0.964879
GCA_001538785.1_12045_8_18	0.962786	0.962748	0.96242	0.951611	0.962838	0.962813	0.952057	0.953449	0.952448	0.962707	0.962636	0.980336	0.952627	0.993451	0.96269	0.962951	0.954109	0.963082	0.943883	0.962813	0.962724	0.980929	0.962228	0.946015	0.962435	0.962537	0.951407	0.962861	0.963033	0.951345	0.946375	0.962634	0.990211	0.962919	0.992701	0.946595	0.96283	0.980742	0.962903	0.962695	0.962279	0.990507	0.951281	0.962288	0.963136	0.962801	0.962348	0.990174	0.962724
GCA_002920515.1_ASM292051v1	0.988504	0.988602	0.990399	0.955334	0.988264	0.988759	0.955397	0.954915	0.955562	0.988514	0.990156	0.96362	0.955713	0.962328	0.988233	0.988777	0.955237	0.988419	0.944685	0.988735	0.988415	0.963849	0.99013	0.946916	0.99043	0.988643	0.95507	0.988795	0.988403	0.955015	0.947254	0.988244	0.962345	0.988621	0.96214	0.947766	0.988531	0.963847	0.988588	0.988408	0.990421	0.962431	0.954952	0.990038	0.988482	0.990041	0.988714	0.962483	0.990011
GCA_001538645.1_12082_3_15	0.988211	0.988592	0.999741	0.955506	0.988071	0.988269	0.955614	0.955035	0.956052	0.988236	0.989895	0.963999	0.956122	0.96289	0.988204	0.987813	0.955155	0.988253	0.944924	0.988402	0.988373	0.963855	0.999456	0.947207	0.999799	0.988191	0.955449	0.988258	0.988412	0.955396	0.947399	0.988425	0.962462	0.988467	0.96226	0.948551	0.988289	0.964081	0.987646	0.988418	0.999703	0.962497	0.95526	0.999332	0.988214	0.989928	0.9887	0.962604	0.989933
GCA_001065935.1_ASM106593v1	0.962571	0.962496	0.962839	0.951565	0.962526	0.96267	0.951781	0.953198	0.952261	0.962631	0.962399	0.979533	0.952405	0.990863	0.962513	0.962786	0.953591	0.962717	0.944026	0.96273	0.962488	0.980111	0.962737	0.946358	0.962853	0.962309	0.951419	0.962554	0.962827	0.951373	0.946711	0.962356	0.99822	0.96269	0.990375	0.94681	0.962632	0.979832	0.962699	0.962359	0.962751	0.998394	0.951444	0.962775	0.962805	0.962547	0.961957	0.99824	0.962466
GCA_002920485.1_ASM292048v1	0.988083	0.988555	0.990573	0.955373	0.988021	0.988457	0.955304	0.955094	0.955665	0.988362	0.989795	0.963615	0.955672	0.962142	0.987821	0.988521	0.955186	0.988098	0.944472	0.988451	0.987814	0.963765	0.990276	0.946688	0.990564	0.988022	0.955191	0.98818	0.987973	0.955146	0.947207	0.987613	0.962212	0.98849	0.962323	0.947776	0.98806	0.963794	0.988338	0.987741	0.990588	0.962266	0.955026	0.990151	0.988236	0.989856	0.988621	0.96238	0.989851
GCA_002264285.1_ASM226428v1	0.986777	0.987319	0.98872	0.955004	0.987085	0.987508	0.954917	0.955053	0.955482	0.98699	0.988357	0.963704	0.955722	0.961405	0.986713	0.987254	0.955143	0.987152	0.944346	0.987101	0.987243	0.963818	0.988243	0.946706	0.988711	0.987212	0.955041	0.987349	0.987414	0.954693	0.947108	0.987224	0.96178	0.98752	0.962046	0.947412	0.987471	0.964005	0.987243	0.987231	0.988597	0.961839	0.954833	0.98854	0.987037	0.988576	0.990502	0.961807	0.988541
GCA_001540345.1_12082_3_67	0.990912	0.991182	0.987949	0.955356	0.99074	0.99965	0.95558	0.955141	0.955655	0.991279	0.988658	0.963961	0.955741	0.96277	0.991043	0.999692	0.955212	0.99107	0.944724	0.991277	0.991825	0.964295	0.987624	0.947111	0.987938	0.990928	0.95522	0.991284	0.991123	0.955233	0.947414	0.991497	0.962742	0.991826	0.962435	0.947659	0.991808	0.96449	0.999538	0.991494	0.988091	0.962771	0.955275	0.988064	0.991067	0.988659	0.987121	0.962831	0.988634
GCA_001538385.1_12082_5_30	0.990894	0.991298	0.988414	0.955377	0.99117	0.991461	0.955419	0.9551	0.955501	0.992517	0.988426	0.964264	0.955676	0.962227	0.990987	0.991606	0.955192	0.991178	0.944636	0.992565	0.999195	0.964491	0.988101	0.946903	0.988427	0.999658	0.955039	0.999498	0.990535	0.955016	0.947129	0.999042	0.962325	0.999568	0.962135	0.947516	0.999516	0.964613	0.991394	0.999034	0.988273	0.9623	0.95488	0.988076	0.991219	0.98866	0.987097	0.962536	0.98865
GCA_003146705.1_ASM314670v1	0.963072	0.962858	0.963263	0.951828	0.963138	0.963016	0.952054	0.953676	0.952535	0.963343	0.962903	0.980894	0.95275	0.994557	0.963067	0.963133	0.954023	0.963296	0.944186	0.963319	0.96308	0.981137	0.963237	0.946493	0.963287	0.963056	0.951796	0.963142	0.963437	0.951603	0.946846	0.963085	0.990819	0.963142	0.993739	0.947386	0.963049	0.980971	0.963093	0.963104	0.96326	0.991393	0.951746	0.96327	0.9633	0.962929	0.962551	0.990874	0.962908
GCA_002325865.1_ASM232586v1	0.955377	0.955404	0.955525	0.988075	0.955237	0.955251	0.981846	0.955057	0.969293	0.95538	0.955369	0.952186	0.969585	0.951597	0.955331	0.955349	0.955075	0.95505	0.947362	0.955411	0.955116	0.952196	0.955407	0.954475	0.955604	0.955191	0.984329	0.955319	0.95522	0.984219	0.954313	0.955199	0.951712	0.9553	0.95181	0.954241	0.955151	0.952199	0.955314	0.955187	0.955582	0.951689	0.984151	0.955396	0.955308	0.955573	0.955108	0.951793	0.955443
GCA_001537405.1_12045_8_26	0.99063	0.9909	0.988501	0.955362	0.990807	0.990868	0.955538	0.955082	0.955619	0.990956	0.988542	0.964369	0.955766	0.962746	0.990686	0.990858	0.955228	0.990448	0.944763	0.990924	0.990692	0.964747	0.988496	0.946818	0.988412	0.990566	0.955181	0.990747	0.990535	0.955154	0.947328	0.990587	0.96275	0.990914	0.962505	0.947592	0.990516	0.964763	0.99073	0.990584	0.988494	0.962774	0.955061	0.988334	0.990853	0.988564	0.987018	0.962948	0.988502
GCA_001540305.1_12082_2_94	0.990936	0.991228	0.988248	0.955359	0.990854	0.999653	0.955586	0.955133	0.955699	0.991348	0.988677	0.964298	0.955681	0.962908	0.991085	0.999871	0.955163	0.991101	0.944708	0.991302	0.991945	0.964463	0.987908	0.947171	0.988147	0.991074	0.955176	0.991329	0.991213	0.955311	0.947401	0.991551	0.962862	0.991874	0.962553	0.947806	0.991701	0.964624	0.999734	0.991594	0.9883	0.962876	0.955138	0.988249	0.991132	0.988696	0.987149	0.962945	0.988661
GCA_000633715.1_Serr_marc_BIDMC_80_V1	0.991597	0.991467	0.988433	0.955251	0.99155	0.99127	0.955211	0.954819	0.955177	0.991954	0.988359	0.964239	0.955549	0.962306	0.99178	0.991294	0.955204	0.990851	0.944096	0.992033	0.991338	0.964496	0.988207	0.946722	0.988338	0.991233	0.955028	0.99166	0.992096	0.955123	0.946858	0.991499	0.962516	0.991869	0.962419	0.947378	0.991361	0.964522	0.991295	0.991498	0.988529	0.962439	0.954897	0.988168	0.990983	0.988392	0.986827	0.962551	0.988393
GCA_001538195.1_12045_8_14	0.988407	0.988811	0.989886	0.955274	0.988494	0.988477	0.955094	0.955026	0.956037	0.988749	0.990765	0.963849	0.955787	0.962418	0.988388	0.988756	0.95514	0.988166	0.944744	0.988767	0.988514	0.963608	0.989815	0.946791	0.989837	0.988183	0.955124	0.988489	0.988736	0.954943	0.94709	0.9883	0.962448	0.988944	0.962355	0.947969	0.988581	0.96402	0.988681	0.988307	0.989967	0.962421	0.9549	0.989844	0.988291	0.990766	0.988366	0.96241	0.990744
GCA_003071565.1_ASM307156v1	0.991776	0.99204	0.988563	0.955534	0.992143	0.991355	0.955546	0.95524	0.955594	0.992222	0.988906	0.964585	0.955989	0.962892	0.991889	0.991355	0.955545	0.990937	0.94489	0.992217	0.991579	0.96483	0.988598	0.947034	0.988595	0.991224	0.955368	0.991645	0.992279	0.955335	0.947481	0.991515	0.962885	0.991848	0.96276	0.947849	0.991536	0.964867	0.99133	0.991515	0.98861	0.96291	0.955296	0.988635	0.991217	0.988942	0.987186	0.962966	0.988919
GCA_001316425.2_UNN41_S5v.02	0.962592	0.962452	0.961517	0.951623	0.962654	0.96268	0.951744	0.953463	0.952405	0.962822	0.962261	0.979761	0.952514	0.991103	0.962559	0.962888	0.953812	0.962829	0.943981	0.962861	0.962395	0.98068	0.961429	0.945682	0.961649	0.962189	0.951528	0.962691	0.962897	0.95131	0.946289	0.962344	0.98986	0.962735	0.992364	0.947691	0.962541	0.980502	0.962884	0.962317	0.961542	0.990454	0.951342	0.96136	0.96288	0.962439	0.962068	0.989781	0.962454
GCA_001908035.1_ASM190803v1	0.991536	0.991664	0.988702	0.955368	0.991767	0.991224	0.955456	0.954967	0.955515	0.991718	0.989139	0.964186	0.955683	0.962622	0.991606	0.991212	0.955183	0.991042	0.944603	0.991822	0.991254	0.964432	0.988425	0.946774	0.988559	0.991528	0.95505	0.991519	0.996124	0.955057	0.947054	0.991495	0.962575	0.991488	0.962215	0.947526	0.991431	0.964464	0.991054	0.991459	0.98866	0.962589	0.954922	0.988363	0.991296	0.989188	0.9875	0.962724	0.989101
GCA_001538965.1_12082_3_39	0.991596	0.991152	0.988315	0.955322	0.999538	0.990853	0.955368	0.95492	0.955391	0.991655	0.988642	0.964215	0.955671	0.962753	0.99156	0.99084	0.955261	0.991045	0.9446	0.991802	0.991165	0.964527	0.988031	0.946978	0.98829	0.991279	0.955147	0.99132	0.991875	0.9551	0.947265	0.991296	0.962632	0.990822	0.962458	0.947678	0.991188	0.96455	0.990613	0.991129	0.988376	0.96267	0.954998	0.987904	0.99097	0.988687	0.98702	0.962748	0.98864
GCA_001539085.1_12082_3_12	0.988003	0.988515	0.999747	0.955546	0.988037	0.988284	0.95554	0.955085	0.956017	0.98818	0.989787	0.963943	0.956117	0.962803	0.987942	0.988057	0.955128	0.988291	0.944883	0.9882	0.98825	0.963845	0.999435	0.94711	0.999738	0.988431	0.95547	0.988437	0.988395	0.955437	0.947415	0.98817	0.962461	0.988434	0.962273	0.948481	0.988412	0.963978	0.988072	0.98818	0.999477	0.962484	0.955249	0.999479	0.988266	0.989971	0.988564	0.962481	0.989928
GCA_001539985.1_12045_8_24	0.956441	0.956498	0.956569	0.969908	0.95637	0.956454	0.971447	0.960673	0.988616	0.956325	0.956476	0.953672	0.98884	0.953293	0.956409	0.956462	0.960613	0.956379	0.944202	0.956385	0.95631	0.953923	0.956495	0.953291	0.956618	0.956451	0.970276	0.956417	0.956504	0.970093	0.954023	0.956285	0.952902	0.956405	0.953242	0.954174	0.956391	0.953621	0.956451	0.956296	0.956571	0.95294	0.970116	0.956517	0.956307	0.956563	0.956086	0.952978	0.956508
GCA_001537145.1_12082_2_28	0.988696	0.988645	0.989945	0.955536	0.988586	0.988689	0.955471	0.955185	0.955428	0.988966	0.999633	0.964124	0.955735	0.962506	0.988781	0.988776	0.955306	0.988681	0.944927	0.988889	0.98876	0.96421	0.989901	0.946745	0.990062	0.988902	0.955286	0.988809	0.988945	0.95508	0.947159	0.988709	0.962302	0.988923	0.962561	0.947547	0.988793	0.964369	0.988631	0.988616	0.990102	0.962429	0.955102	0.989763	0.988461	0.999657	0.98814	0.962358	0.999644
GCA_001539765.1_12082_2_65	0.990672	0.990927	0.988293	0.955326	0.991023	0.991181	0.955263	0.955111	0.955419	0.991447	0.988654	0.964641	0.955482	0.963007	0.99087	0.991235	0.955235	0.991061	0.944626	0.991448	0.99149	0.964847	0.988252	0.946689	0.988281	0.990579	0.955102	0.991501	0.991573	0.955153	0.947067	0.991465	0.962916	0.991477	0.962795	0.94757	0.991389	0.964752	0.991237	0.991466	0.988314	0.962915	0.955027	0.988298	0.999593	0.988658	0.986859	0.962955	0.988679
GCA_002220515.1_ASM222051v1	0.94776	0.947557	0.947787	0.955091	0.94773	0.947767	0.954306	0.955612	0.954643	0.947733	0.94786	0.946759	0.955002	0.946771	0.94776	0.947807	0.955721	0.947509	0.942247	0.947736	0.947724	0.94653	0.947791	0.98895	0.947828	0.947625	0.954563	0.947708	0.947759	0.954542	0.98995	0.947671	0.946792	0.947691	0.946797	0.990555	0.947707	0.946641	0.947777	0.947677	0.947769	0.946868	0.954472	0.947836	0.947493	0.947858	0.947838	0.946889	0.947821
GCA_001537045.1_12082_5_37	0.991397	0.99188	0.988625	0.955391	0.992065	0.991111	0.955371	0.955132	0.955682	0.99133	0.988883	0.964508	0.955769	0.962607	0.991494	0.991122	0.955288	0.991079	0.944572	0.991233	0.990913	0.964805	0.988503	0.946581	0.988566	0.990825	0.955183	0.991323	0.999739	0.955188	0.947295	0.99081	0.962793	0.99149	0.962519	0.947738	0.990749	0.964839	0.99099	0.990787	0.988702	0.962803	0.955074	0.988497	0.991501	0.988907	0.987512	0.96294	0.988884
GCA_002738185.1_ASM273818v1	0.991106	0.991397	0.988361	0.955567	0.997568	0.990615	0.955769	0.955175	0.955473	0.99183	0.988584	0.964431	0.955504	0.963542	0.991434	0.990757	0.955529	0.991037	0.944655	0.99194	0.991234	0.96474	0.988316	0.946849	0.988354	0.991206	0.955387	0.991322	0.992475	0.955061	0.947397	0.991201	0.962689	0.991365	0.963683	0.950024	0.991341	0.964656	0.99074	0.991205	0.98838	0.962734	0.955071	0.988461	0.990967	0.988696	0.987107	0.962727	0.988687
GCA_001316595.2_UNN48_S12v.02	0.962575	0.962418	0.961502	0.95167	0.962705	0.962643	0.951827	0.95352	0.952449	0.962711	0.962344	0.979821	0.952511	0.991512	0.962518	0.962814	0.953863	0.962756	0.944122	0.962813	0.96241	0.980683	0.961437	0.945674	0.961545	0.962109	0.951498	0.962628	0.962919	0.951317	0.946321	0.962351	0.990009	0.96267	0.992192	0.947554	0.962543	0.980411	0.962827	0.96233	0.961563	0.990575	0.951312	0.961509	0.962843	0.962436	0.962088	0.990083	0.962423
GCA_001537125.1_12082_3_20	0.988126	0.988546	0.999462	0.955523	0.98825	0.988045	0.955548	0.954998	0.956101	0.988405	0.989972	0.964047	0.956124	0.962783	0.988069	0.987957	0.95513	0.988181	0.94493	0.98843	0.988483	0.963762	0.999196	0.94723	0.999469	0.988377	0.955393	0.988421	0.988513	0.955442	0.947332	0.988388	0.96247	0.988463	0.962315	0.948585	0.988467	0.964003	0.987969	0.988382	0.999404	0.962486	0.955208	0.999636	0.988249	0.98995	0.988712	0.962494	0.989922
GCA_001536625.1_12082_3_56	0.99131	0.991588	0.988352	0.955393	0.991518	0.99131	0.955585	0.954987	0.955604	0.999444	0.988624	0.964251	0.955673	0.962784	0.991342	0.991271	0.955274	0.991177	0.944519	0.999445	0.99241	0.964605	0.988129	0.946815	0.988358	0.992604	0.955202	0.992619	0.991214	0.955157	0.947152	0.992402	0.962777	0.992609	0.962324	0.947561	0.9926	0.964466	0.991173	0.99239	0.988221	0.962759	0.955052	0.988101	0.991384	0.988781	0.987198	0.962817	0.988754
GCA_001536465.1_12082_2_70	0.988035	0.988503	0.999605	0.95553	0.988076	0.988282	0.955583	0.955048	0.956041	0.988258	0.989736	0.963919	0.956087	0.962871	0.988124	0.987857	0.955145	0.988231	0.944952	0.988319	0.988262	0.963781	0.999423	0.947185	0.999608	0.988209	0.955428	0.98819	0.988439	0.955476	0.947396	0.988196	0.962446	0.98835	0.962229	0.948508	0.988296	0.964016	0.987699	0.988196	0.999562	0.962437	0.955332	0.999487	0.988137	0.989866	0.988644	0.962452	0.989879
GCA_001317205.2_56_S29v.02	0.962437	0.962399	0.962438	0.951577	0.962467	0.962499	0.951867	0.953438	0.952627	0.962379	0.96258	0.980437	0.952707	0.994124	0.962335	0.962576	0.953961	0.962621	0.944006	0.962406	0.962286	0.980889	0.962261	0.945912	0.962464	0.962269	0.951482	0.962378	0.962636	0.951262	0.946284	0.962239	0.990391	0.962365	0.99816	0.947528	0.962332	0.980874	0.962541	0.96226	0.962335	0.99078	0.951331	0.962306	0.962805	0.962677	0.962298	0.990403	0.962612
GCA_001537425.1_12082_2_48	0.987145	0.986927	0.988852	0.954995	0.987102	0.987301	0.955146	0.954961	0.955548	0.987432	0.988348	0.963973	0.955786	0.962566	0.987146	0.98742	0.955152	0.987204	0.944871	0.987449	0.987371	0.964047	0.988764	0.947168	0.988858	0.987363	0.955117	0.987468	0.987474	0.955192	0.947231	0.987383	0.962257	0.987441	0.962473	0.947871	0.987445	0.964047	0.987452	0.987376	0.988871	0.962233	0.955231	0.988786	0.986944	0.988455	0.999571	0.962256	0.988434
GCA_001537885.1_12082_2_34	0.991556	0.991559	0.988495	0.955375	0.991674	0.991305	0.955586	0.954996	0.955521	0.999592	0.988701	0.96432	0.955605	0.962674	0.991283	0.991297	0.9552	0.991165	0.944459	0.999737	0.992366	0.964619	0.988245	0.946755	0.988506	0.992609	0.955137	0.992604	0.991132	0.955131	0.947078	0.992223	0.962771	0.992621	0.962391	0.947523	0.992523	0.964616	0.991156	0.992355	0.98853	0.962798	0.955006	0.988122	0.99145	0.988913	0.987392	0.962932	0.988845
GCA_000418855.2_S_marcescensMC6000-1.0	0.962672	0.96255	0.96253	0.951489	0.962642	0.96279	0.952054	0.953274	0.952368	0.962959	0.962374	0.979804	0.952598	0.990381	0.962663	0.962852	0.953512	0.962907	0.944146	0.962918	0.962571	0.980145	0.962489	0.946552	0.962583	0.962478	0.951558	0.962616	0.962745	0.951584	0.946802	0.962302	0.99909	0.962694	0.990705	0.947276	0.962602	0.980124	0.962727	0.962415	0.962558	0.999196	0.95142	0.96243	0.962898	0.962406	0.962093	0.999413	0.96237
GCA_001316555.2_UNN47_S11v.02	0.962528	0.962349	0.961501	0.951613	0.962558	0.962683	0.951915	0.953426	0.952375	0.962767	0.962313	0.979725	0.952524	0.991114	0.962578	0.96274	0.95377	0.962794	0.94399	0.962818	0.962399	0.980655	0.961303	0.945735	0.961461	0.962191	0.95149	0.962645	0.962971	0.951353	0.946268	0.962327	0.989816	0.962685	0.992175	0.947584	0.962459	0.980479	0.962754	0.962327	0.961552	0.990339	0.951305	0.961265	0.962786	0.96238	0.962165	0.989842	0.962382
GCA_001566695.1_ASM156669v1	0.961745	0.961589	0.962039	0.950866	0.961619	0.961759	0.951351	0.952401	0.951624	0.962001	0.961589	0.9797	0.951945	0.994266	0.96167	0.961847	0.952998	0.961949	0.943271	0.962	0.961682	0.980129	0.961806	0.945377	0.962042	0.961718	0.950612	0.961907	0.962051	0.950596	0.945779	0.961758	0.990021	0.961895	0.994023	0.946007	0.961731	0.980004	0.961692	0.961736	0.962053	0.990099	0.950522	0.96177	0.962039	0.96152	0.961259	0.990134	0.961658
GCA_002899355.1_ASM289935v1	0.947463	0.947487	0.947927	0.954892	0.947699	0.94767	0.954217	0.955486	0.954357	0.947577	0.947668	0.946552	0.954626	0.946556	0.947457	0.947717	0.955704	0.947333	0.941701	0.947653	0.947232	0.946572	0.947744	0.988347	0.947907	0.947366	0.954455	0.947475	0.947614	0.954492	0.99024	0.94719	0.947001	0.947436	0.946793	0.990192	0.947413	0.946423	0.947692	0.947172	0.947808	0.946952	0.954384	0.947857	0.947293	0.947902	0.947614	0.946922	0.947772
GCA_001536345.1_12082_2_67	0.991167	0.99122	0.988354	0.955334	0.991088	0.991514	0.955315	0.954928	0.955474	0.99227	0.988498	0.964092	0.955651	0.962206	0.990865	0.991713	0.955185	0.99119	0.944201	0.992378	0.999123	0.96426	0.988014	0.94678	0.988381	0.999273	0.955009	0.99957	0.990478	0.954955	0.94706	0.99888	0.962336	0.999524	0.962134	0.947434	0.999414	0.964453	0.991507	0.999057	0.988352	0.962438	0.95481	0.988021	0.991343	0.98864	0.987311	0.962488	0.988681
GCA_001540225.1_12045_8_22	0.991277	0.991647	0.988454	0.95541	0.991678	0.991309	0.955608	0.954999	0.955603	0.999599	0.988838	0.964362	0.955638	0.962773	0.991529	0.991337	0.955262	0.991165	0.944629	0.999736	0.992451	0.964586	0.988196	0.946907	0.98838	0.992589	0.95519	0.992634	0.991409	0.955155	0.947237	0.992608	0.962836	0.992595	0.962397	0.947819	0.992502	0.964672	0.99118	0.992567	0.988465	0.962789	0.955029	0.988109	0.991324	0.988918	0.987498	0.962968	0.988815
GCA_000743395.1_SAS_1	0.956511	0.956407	0.956601	0.969945	0.956389	0.956419	0.97166	0.96075	0.988627	0.956488	0.956296	0.953519	0.988821	0.953279	0.956511	0.956427	0.960884	0.956317	0.944264	0.956459	0.956369	0.953981	0.956574	0.953846	0.956698	0.956314	0.970316	0.956506	0.956537	0.970325	0.954219	0.956336	0.952938	0.956468	0.953213	0.954521	0.956356	0.953912	0.956425	0.956342	0.95669	0.952957	0.970329	0.956657	0.956345	0.956329	0.95601	0.952927	0.956316
GCA_001051865.1_ASM105186v1	0.954901	0.955161	0.955246	0.955282	0.954884	0.955098	0.955367	0.991427	0.959509	0.955296	0.954915	0.954157	0.959461	0.953975	0.954908	0.954979	0.991279	0.955087	0.941891	0.955325	0.955132	0.954375	0.954974	0.955479	0.95508	0.955156	0.955252	0.954905	0.954574	0.954856	0.955832	0.954837	0.953363	0.954967	0.953841	0.956045	0.955161	0.954427	0.954976	0.954807	0.955036	0.953357	0.954997	0.955263	0.955036	0.955017	0.954796	0.953395	0.955079
GCA_001539225.1_12045_8_7	0.988231	0.988606	0.999708	0.95551	0.98809	0.988391	0.955471	0.955012	0.95594	0.988251	0.989805	0.963956	0.956068	0.962865	0.988206	0.988154	0.955129	0.988231	0.944887	0.988392	0.988229	0.963812	0.999457	0.94708	0.99974	0.9884	0.95542	0.988438	0.988388	0.955331	0.947352	0.988185	0.962434	0.988432	0.962178	0.948098	0.988286	0.96404	0.988183	0.9882	0.999501	0.962451	0.955226	0.999431	0.988273	0.989995	0.988583	0.962456	0.989952
GCA_002920335.1_ASM292033v1	0.988418	0.98874	0.990846	0.955337	0.988499	0.988597	0.955648	0.955082	0.955729	0.988732	0.990219	0.963687	0.955972	0.962571	0.988463	0.988643	0.955213	0.988423	0.944809	0.988686	0.988572	0.963874	0.990686	0.947125	0.990831	0.988627	0.955179	0.988633	0.988344	0.955246	0.947336	0.988611	0.96252	0.988687	0.962498	0.947845	0.988577	0.963855	0.988611	0.98861	0.990828	0.962537	0.955151	0.990809	0.98851	0.990287	0.988837	0.962508	0.990244
GCA_001538365.1_12082_2_91	0.988067	0.988609	0.999763	0.95552	0.988028	0.988214	0.955571	0.955002	0.955984	0.988213	0.989802	0.964032	0.956068	0.962865	0.988001	0.987793	0.955132	0.988169	0.944939	0.988361	0.988329	0.963813	0.999433	0.947145	0.999886	0.988166	0.955435	0.988307	0.988434	0.955446	0.947365	0.988244	0.962472	0.988505	0.96223	0.948456	0.988243	0.96403	0.987836	0.988259	0.999612	0.96249	0.955254	0.999295	0.98832	0.989907	0.988575	0.962562	0.989957
GCA_001060335.1_ASM106033v1	0.961563	0.961432	0.961262	0.950496	0.961599	0.961438	0.950841	0.951295	0.950781	0.961588	0.962187	0.975215	0.950915	0.972304	0.961561	0.961475	0.951445	0.961584	0.943768	0.961609	0.961401	0.975809	0.961224	0.944639	0.961802	0.961287	0.950284	0.961446	0.961662	0.950221	0.945677	0.961419	0.974192	0.961468	0.971968	0.945852	0.96148	0.975907	0.961391	0.96139	0.961188	0.974152	0.950103	0.96116	0.961742	0.96235	0.961387	0.974248	0.962157
GCA_001537205.1_12082_2_37	0.964304	0.964222	0.964018	0.951724	0.964395	0.96452	0.952748	0.954018	0.953165	0.964541	0.964148	0.99306	0.953377	0.980355	0.964338	0.964324	0.954124	0.964761	0.945038	0.964573	0.964179	0.990832	0.963963	0.945254	0.964068	0.964078	0.951384	0.964362	0.964699	0.951549	0.946033	0.96412	0.979807	0.964393	0.980647	0.946427	0.964246	0.999443	0.964196	0.964176	0.964043	0.97983	0.951244	0.963914	0.96465	0.964202	0.963763	0.979801	0.964116
GCA_002264175.1_ASM226417v1	0.986772	0.987256	0.988639	0.954988	0.987056	0.987435	0.95485	0.955042	0.955437	0.986966	0.988244	0.963636	0.955682	0.96183	0.986757	0.987242	0.955131	0.987129	0.94441	0.987078	0.987214	0.963803	0.988228	0.946678	0.988652	0.987166	0.954982	0.987302	0.987356	0.954654	0.947097	0.987195	0.961658	0.987472	0.961874	0.94737	0.987416	0.963907	0.987229	0.9872	0.988582	0.961847	0.95478	0.98852	0.986989	0.988448	0.990495	0.961696	0.988464
GCA_001853455.1_ASM185345v1	0.964137	0.964006	0.964078	0.951753	0.964163	0.964249	0.952722	0.953884	0.952946	0.964326	0.964008	0.999059	0.953129	0.980602	0.964082	0.964025	0.954247	0.964673	0.944767	0.964433	0.964011	0.990759	0.963919	0.945461	0.964137	0.964214	0.951444	0.964163	0.964287	0.951443	0.945964	0.963975	0.979633	0.964171	0.980275	0.946363	0.964128	0.993315	0.963845	0.964026	0.963956	0.97963	0.95129	0.96384	0.964573	0.964242	0.963761	0.979846	0.964069
GCA_001537665.1_12082_2_85	0.999497	0.99158	0.988163	0.955446	0.991356	0.990946	0.955533	0.955006	0.955487	0.991258	0.988458	0.963945	0.955655	0.962332	0.999436	0.990912	0.955223	0.990985	0.944467	0.991359	0.99091	0.964324	0.987864	0.946843	0.988143	0.990645	0.95518	0.991376	0.991103	0.9551	0.947177	0.990957	0.962596	0.991528	0.962295	0.947418	0.991286	0.964296	0.990903	0.990898	0.98792	0.962549	0.955143	0.988126	0.991123	0.988724	0.98684	0.962593	0.988686
GCA_001539705.1_12082_2_51	0.988188	0.98848	0.99977	0.95552	0.988062	0.98827	0.955553	0.955027	0.956043	0.988255	0.989899	0.964102	0.956124	0.962893	0.988178	0.988061	0.955152	0.988239	0.94491	0.988401	0.988349	0.963824	0.999453	0.947263	0.999709	0.988389	0.955454	0.988362	0.988548	0.955455	0.947417	0.988318	0.962442	0.988385	0.962264	0.948562	0.988305	0.964072	0.988056	0.988309	0.999724	0.962466	0.955258	0.999316	0.988197	0.98992	0.988697	0.962599	0.989937
GCA_001538005.1_12082_3_46	0.991106	0.991376	0.988371	0.955337	0.991217	0.991321	0.955471	0.955106	0.955655	0.992648	0.988585	0.964136	0.95575	0.962308	0.991152	0.991164	0.955186	0.991221	0.94457	0.992645	0.99954	0.964145	0.988115	0.946963	0.988364	0.999484	0.955025	0.999616	0.990864	0.955087	0.94718	0.999555	0.962495	0.999588	0.962246	0.947585	0.999592	0.964346	0.991022	0.999523	0.988451	0.962488	0.955135	0.988333	0.99119	0.988618	0.987281	0.962453	0.988597
GCA_000418915.1_S_marcescensMC458-1.0	0.962823	0.96266	0.962596	0.951576	0.962668	0.962798	0.951926	0.953268	0.952335	0.962978	0.962493	0.979431	0.952349	0.990395	0.962724	0.96289	0.953571	0.962957	0.944066	0.962936	0.962598	0.9802	0.962509	0.946617	0.962683	0.962534	0.951543	0.962705	0.962993	0.951562	0.946772	0.962562	0.999259	0.962832	0.990398	0.947253	0.962669	0.98016	0.962934	0.962578	0.962522	0.999337	0.951414	0.962488	0.962974	0.962498	0.962148	0.999438	0.962509
GCA_001539505.1_12082_2_40	0.990916	0.991379	0.988325	0.955372	0.990844	0.999559	0.95548	0.955041	0.955558	0.991228	0.988685	0.964094	0.955758	0.962818	0.990908	0.999618	0.955235	0.990953	0.944628	0.991347	0.991722	0.964492	0.987822	0.946992	0.988303	0.990896	0.955127	0.991572	0.990969	0.955121	0.947276	0.991546	0.962868	0.992061	0.962515	0.947736	0.991858	0.964691	0.99963	0.991558	0.988155	0.962881	0.954985	0.98821	0.991108	0.988901	0.986995	0.962907	0.988867
GCA_001537225.1_12082_2_72	0.988258	0.988548	0.999501	0.955431	0.988028	0.988233	0.95547	0.954956	0.95593	0.988259	0.989887	0.96378	0.956007	0.962858	0.988248	0.988049	0.955058	0.988314	0.944794	0.988433	0.988386	0.963742	0.999086	0.946991	0.999571	0.9884	0.955389	0.988366	0.988327	0.95533	0.94729	0.988319	0.962302	0.988386	0.962141	0.948284	0.988307	0.964015	0.987876	0.988234	0.999504	0.962558	0.955148	0.999149	0.988309	0.989882	0.98875	0.962622	0.989838
GCA_001536965.1_12082_3_42	0.990991	0.99082	0.988218	0.955321	0.990922	0.990901	0.955178	0.955094	0.955364	0.991162	0.988532	0.964633	0.955488	0.962946	0.991143	0.9911	0.955161	0.990845	0.944448	0.991146	0.991411	0.964601	0.988092	0.946622	0.988198	0.99093	0.95501	0.991296	0.991468	0.955045	0.947063	0.99127	0.962769	0.991407	0.962605	0.94742	0.991345	0.964784	0.991072	0.991252	0.988229	0.962815	0.955078	0.988174	0.999233	0.988556	0.986754	0.962824	0.988554
GCA_000695485.1_smgenome	0.955734	0.955594	0.95617	0.969696	0.955531	0.955664	0.971547	0.959489	0.999122	0.955726	0.955483	0.953272	0.993812	0.952543	0.955718	0.955755	0.959793	0.955485	0.944084	0.955822	0.955579	0.953265	0.956139	0.953803	0.956323	0.955701	0.970111	0.955819	0.955762	0.970227	0.954031	0.955712	0.952451	0.955779	0.952775	0.954331	0.955719	0.953231	0.955751	0.955713	0.956242	0.952442	0.969983	0.956102	0.955463	0.955482	0.955416	0.952519	0.955555
GCA_001539485.1_12045_8_3	0.990802	0.99114	0.987868	0.955378	0.990789	0.999644	0.955554	0.955071	0.955612	0.991206	0.988594	0.963795	0.955677	0.962816	0.990923	0.999555	0.955246	0.991046	0.944625	0.991311	0.991768	0.964464	0.987526	0.94702	0.987857	0.991041	0.955158	0.991314	0.991095	0.955227	0.947306	0.991408	0.962652	0.99185	0.962354	0.947472	0.991846	0.964385	0.999381	0.99146	0.988006	0.962695	0.955102	0.987948	0.991089	0.988686	0.986942	0.962724	0.988644
GCA_000738535.1_ASM73853v1	0.954907	0.95525	0.955051	0.954811	0.955043	0.954962	0.955425	0.991494	0.95911	0.95501	0.95518	0.954014	0.959086	0.953457	0.954924	0.955006	0.991208	0.95497	0.941716	0.955036	0.954938	0.954233	0.954951	0.955065	0.955051	0.954974	0.954526	0.95509	0.954969	0.95443	0.955228	0.955017	0.953347	0.955086	0.95332	0.955445	0.954955	0.954072	0.954916	0.955008	0.954955	0.953339	0.954378	0.95497	0.955067	0.955288	0.95499	0.953336	0.955229
GCA_001060625.1_ASM106062v1	0.955052	0.955136	0.955172	0.955144	0.954979	0.955124	0.955541	0.999814	0.959583	0.955049	0.955258	0.953998	0.959697	0.953552	0.955037	0.955209	0.991027	0.955121	0.941946	0.955063	0.954996	0.954262	0.955126	0.955166	0.955216	0.955086	0.954968	0.955107	0.95518	0.955028	0.955401	0.955069	0.953278	0.955088	0.953526	0.955626	0.955055	0.954113	0.955186	0.955002	0.955126	0.953309	0.954792	0.955139	0.955126	0.955307	0.954905	0.953322	0.955272
GCA_001539385.1_12082_3_19	0.991455	0.991189	0.98824	0.955374	0.99137	0.991562	0.955611	0.954902	0.955387	0.991632	0.98839	0.964222	0.955594	0.962894	0.991285	0.991513	0.955219	0.990909	0.944627	0.991775	0.990789	0.964538	0.987976	0.946757	0.988247	0.991008	0.955162	0.991068	0.99106	0.955065	0.947144	0.990597	0.962658	0.991233	0.962475	0.947928	0.99092	0.964553	0.991374	0.990759	0.988279	0.962783	0.954982	0.987794	0.990966	0.988376	0.986971	0.962807	0.988383
GCA_000418895.1_S_marcescensMC459-1.0	0.962741	0.962522	0.962605	0.951555	0.962608	0.96282	0.952015	0.953289	0.95234	0.962949	0.962307	0.979846	0.952586	0.990374	0.962649	0.962897	0.953545	0.962959	0.944142	0.962931	0.96264	0.980146	0.962442	0.946554	0.962623	0.962528	0.951534	0.962646	0.962817	0.951564	0.946745	0.96231	0.999064	0.962704	0.990682	0.947212	0.962637	0.980111	0.962734	0.962479	0.962583	0.999172	0.951407	0.962378	0.962937	0.962411	0.962138	0.999431	0.962429
GCA_001538325.1_12082_5_42	0.990554	0.990661	0.988293	0.955277	0.990604	0.990448	0.955512	0.955003	0.955532	0.990786	0.98869	0.964268	0.955696	0.962887	0.990738	0.990263	0.955073	0.990492	0.944718	0.990811	0.990727	0.964611	0.98801	0.946927	0.988243	0.990668	0.955073	0.99072	0.99045	0.955115	0.947264	0.990705	0.962724	0.990736	0.962511	0.947741	0.990637	0.964684	0.990129	0.990686	0.988387	0.962731	0.954974	0.988368	0.990656	0.988717	0.986926	0.962773	0.988709
GCA_001063375.1_ASM106337v1	0.955054	0.955374	0.95561	0.954983	0.955129	0.955248	0.955033	0.991272	0.959128	0.955196	0.955078	0.953951	0.95915	0.953985	0.955084	0.955268	0.990951	0.954993	0.941733	0.955219	0.955017	0.953922	0.955506	0.955177	0.95562	0.955133	0.954743	0.955192	0.955202	0.954565	0.955313	0.955069	0.953031	0.955184	0.953407	0.955405	0.955121	0.954094	0.955233	0.955048	0.955555	0.953052	0.954605	0.955521	0.955306	0.955162	0.955047	0.95309	0.955155
GCA_001065325.1_ASM106532v1	0.955881	0.956071	0.956331	0.971512	0.955725	0.955883	0.972683	0.959198	0.991226	0.95583	0.955862	0.953184	0.991306	0.952367	0.955844	0.955895	0.959378	0.955684	0.944184	0.955887	0.955721	0.953383	0.956227	0.953597	0.956383	0.955829	0.971786	0.955927	0.955811	0.971728	0.95385	0.955695	0.952528	0.955944	0.952477	0.954135	0.955881	0.953342	0.955889	0.955686	0.956288	0.952537	0.971735	0.956283	0.955756	0.955938	0.955771	0.952557	0.955883
GCA_002738145.1_ASM273814v1	0.988336	0.988341	0.990765	0.955342	0.988203	0.9884	0.955598	0.955249	0.956068	0.988485	0.989931	0.963871	0.956054	0.963006	0.988333	0.988337	0.955295	0.988079	0.94491	0.988462	0.988496	0.963918	0.990779	0.947061	0.990648	0.988349	0.95538	0.988442	0.988456	0.95508	0.947371	0.988406	0.962546	0.988358	0.963364	0.949617	0.988386	0.964092	0.988356	0.988412	0.990665	0.962614	0.955159	0.990645	0.988144	0.990054	0.988809	0.962639	0.989951
GCA_001061225.1_ASM106122v1	0.989719	0.989784	0.989225	0.955329	0.989827	0.989467	0.955418	0.955078	0.955427	0.989922	0.990489	0.964072	0.955453	0.962472	0.989666	0.989483	0.955171	0.989585	0.944513	0.990034	0.989836	0.964449	0.989117	0.946653	0.989249	0.989987	0.954751	0.989935	0.989563	0.95473	0.946919	0.989791	0.962438	0.989851	0.962111	0.947392	0.989984	0.964328	0.989379	0.989829	0.989135	0.962442	0.95463	0.988978	0.989921	0.990632	0.987774	0.962675	0.990482
GCA_001975745.1_ASM197574v1	0.954839	0.954268	0.954942	0.992504	0.954599	0.954871	0.981563	0.954765	0.9685	0.954754	0.954563	0.951366	0.968881	0.950757	0.954813	0.954495	0.955183	0.954633	0.947136	0.9548	0.95473	0.951625	0.954899	0.954573	0.954987	0.954817	0.985121	0.954878	0.954723	0.985079	0.954581	0.954697	0.950801	0.954873	0.950783	0.954714	0.954754	0.951178	0.954439	0.954702	0.954916	0.950752	0.985052	0.954897	0.954373	0.954631	0.953888	0.950821	0.954657
GCA_001672055.1_ASM167205v1	0.955146	0.955098	0.955063	0.984374	0.954945	0.954975	0.98836	0.955287	0.970741	0.95508	0.954853	0.95182	0.970861	0.95162	0.955138	0.954997	0.955702	0.954933	0.946423	0.955058	0.954965	0.951733	0.955029	0.954	0.955105	0.954925	0.984035	0.954945	0.954953	0.984038	0.954168	0.954921	0.951669	0.954934	0.951452	0.954139	0.954941	0.951776	0.954968	0.954946	0.955092	0.951692	0.984032	0.955072	0.95489	0.954917	0.954661	0.95173	0.954834
GCA_002996885.1_ASM299688v1	0.990964	0.99125	0.988561	0.955527	0.991018	0.999593	0.955507	0.95524	0.955427	0.991587	0.988495	0.964307	0.955594	0.962861	0.991056	0.999675	0.955491	0.991128	0.944533	0.991578	0.99183	0.964753	0.988508	0.946862	0.988516	0.991567	0.955206	0.991701	0.991158	0.955149	0.947735	0.991454	0.962938	0.992178	0.962595	0.948062	0.991926	0.964751	0.999653	0.991558	0.988601	0.962935	0.955138	0.988633	0.991187	0.988523	0.987242	0.962963	0.988506
GCA_001539925.1_12082_2_80	0.991094	0.991383	0.988308	0.955354	0.991136	0.991937	0.955451	0.955034	0.955539	0.992354	0.988534	0.963796	0.955696	0.962424	0.991089	0.992093	0.9552	0.9916	0.944496	0.992478	0.99923	0.964478	0.988071	0.946742	0.988301	0.999159	0.955157	0.999703	0.990993	0.955195	0.947121	0.999171	0.96261	0.999634	0.962326	0.947422	0.999691	0.964251	0.99205	0.999211	0.988108	0.962598	0.955215	0.988087	0.991403	0.988781	0.987135	0.962606	0.988798
GCA_001066015.1_ASM106601v1	0.98896	0.989368	0.989497	0.955532	0.988877	0.989097	0.955476	0.955369	0.956144	0.988946	0.990271	0.964079	0.956304	0.96336	0.988957	0.989157	0.955271	0.988543	0.94519	0.988973	0.989047	0.964562	0.98945	0.947094	0.989495	0.989041	0.955354	0.989137	0.988972	0.955377	0.947481	0.989038	0.962955	0.989161	0.962719	0.947733	0.989116	0.964386	0.989157	0.989045	0.989545	0.962961	0.955434	0.989453	0.988844	0.990297	0.988138	0.962946	0.990287
GCA_001538765.1_12082_2_35	0.991221	0.991041	0.988414	0.955339	0.991354	0.991348	0.955246	0.955005	0.955383	0.991488	0.988623	0.964502	0.955487	0.963338	0.991439	0.991309	0.955226	0.99129	0.94447	0.991424	0.991631	0.964756	0.988431	0.946735	0.988353	0.991492	0.955095	0.99158	0.991741	0.955123	0.947073	0.991553	0.96299	0.991585	0.962656	0.947731	0.991476	0.96464	0.991276	0.991549	0.988422	0.963027	0.955016	0.988323	0.998883	0.98874	0.986873	0.963033	0.988644
GCA_002220715.1_ASM222071v1	0.947806	0.947848	0.948025	0.955236	0.947923	0.947946	0.954402	0.955814	0.954698	0.947834	0.947972	0.946469	0.954891	0.946964	0.947826	0.947992	0.956059	0.947588	0.942097	0.947835	0.947716	0.946528	0.9479	0.989183	0.948057	0.947752	0.954698	0.947814	0.94776	0.954632	0.990094	0.947662	0.947468	0.947809	0.946883	0.990494	0.9478	0.946449	0.947967	0.947679	0.947947	0.947484	0.954595	0.948022	0.947715	0.948091	0.947865	0.94749	0.948026
GCA_001540605.1_12082_2_83	0.999629	0.991434	0.988233	0.955443	0.991398	0.990916	0.955568	0.954964	0.955508	0.991403	0.988446	0.964084	0.955674	0.962359	0.999471	0.990938	0.955207	0.991068	0.944544	0.991535	0.990972	0.964463	0.987952	0.946938	0.988221	0.99098	0.955184	0.991382	0.991071	0.955126	0.947148	0.990864	0.962645	0.991478	0.96234	0.947531	0.991182	0.964513	0.990759	0.990946	0.988267	0.962619	0.955007	0.98803	0.991191	0.988666	0.987048	0.962728	0.988683
GCA_001539425.1_12082_2_81	0.99099	0.990841	0.988254	0.955319	0.990941	0.990995	0.955321	0.955075	0.95538	0.991451	0.988581	0.964643	0.955501	0.963058	0.991168	0.991128	0.955176	0.990896	0.944666	0.991438	0.991417	0.964681	0.98821	0.946744	0.988247	0.991027	0.955021	0.991323	0.991483	0.955071	0.947114	0.991305	0.96292	0.991395	0.9628	0.94756	0.991398	0.964784	0.991119	0.991315	0.988265	0.962936	0.955136	0.988253	0.999642	0.988598	0.986815	0.962955	0.988608
GCA_001540645.1_12045_8_13	0.988218	0.988585	0.999731	0.955526	0.988158	0.988117	0.955514	0.955035	0.956008	0.988308	0.989997	0.963968	0.956096	0.962867	0.988009	0.987758	0.955144	0.988073	0.944861	0.98845	0.988355	0.963791	0.999614	0.947121	0.999788	0.98813	0.955417	0.988278	0.988323	0.955375	0.947366	0.988105	0.962449	0.988465	0.962607	0.948475	0.988394	0.964038	0.987695	0.988157	0.999772	0.962551	0.955235	0.999417	0.988272	0.990015	0.988689	0.962589	0.989935
GCA_001539805.1_12082_2_42	0.991321	0.991411	0.988438	0.955305	0.99123	0.991471	0.955416	0.954985	0.955528	0.992632	0.988547	0.964131	0.955709	0.962348	0.991143	0.991605	0.955162	0.991347	0.944426	0.992656	0.999312	0.964282	0.988208	0.946852	0.988453	0.999604	0.955057	0.999582	0.990665	0.955092	0.947107	0.99925	0.962433	0.999623	0.962245	0.947521	0.999401	0.964456	0.991396	0.99929	0.988424	0.962451	0.954942	0.988117	0.991337	0.988748	0.987193	0.962581	0.98878
GCA_001063175.1_ASM106317v1	0.955204	0.955222	0.955448	0.985573	0.955084	0.955113	0.982536	0.954838	0.969851	0.955126	0.955206	0.951427	0.969957	0.951386	0.955196	0.955181	0.954866	0.954621	0.947418	0.955176	0.955056	0.951763	0.955393	0.954089	0.955476	0.955057	0.999836	0.955067	0.955059	0.999656	0.954103	0.95498	0.951507	0.955091	0.951501	0.954108	0.9551	0.951379	0.955184	0.954978	0.955486	0.951549	0.999528	0.955432	0.955058	0.955285	0.955068	0.951546	0.955276
GCA_001537085.1_12082_3_93	0.955536	0.955398	0.955721	0.954968	0.955569	0.95553	0.955357	0.988362	0.959134	0.955488	0.955626	0.955045	0.959194	0.95423	0.955592	0.955554	0.98831	0.95537	0.941847	0.955546	0.955287	0.954802	0.955716	0.954073	0.95574	0.955417	0.955032	0.955375	0.955557	0.955012	0.954492	0.955219	0.954208	0.955438	0.954413	0.954633	0.955294	0.955079	0.955492	0.955222	0.955681	0.954198	0.954944	0.955728	0.955415	0.955754	0.955417	0.954262	0.955663
GCA_001539245.1_12082_3_24	0.99069	0.991136	0.988303	0.955396	0.991238	0.991252	0.9553	0.955111	0.955439	0.991534	0.988749	0.964662	0.955506	0.963045	0.990886	0.991233	0.955241	0.991079	0.944613	0.991464	0.991449	0.964871	0.988317	0.946739	0.98829	0.990546	0.955099	0.991538	0.991584	0.955129	0.947094	0.991497	0.962966	0.991512	0.962735	0.947677	0.991356	0.964784	0.991178	0.991504	0.988304	0.962993	0.954993	0.988217	0.999629	0.988777	0.987104	0.963023	0.988771
GCA_001540125.1_12045_8_28	0.991039	0.991203	0.988293	0.955306	0.991112	0.991058	0.955448	0.955067	0.955588	0.99248	0.988528	0.964081	0.955704	0.962198	0.991146	0.99083	0.955162	0.991214	0.944481	0.992471	0.99949	0.964163	0.988047	0.946952	0.988273	0.999445	0.954998	0.999539	0.990761	0.955019	0.947171	0.999464	0.962323	0.999495	0.962061	0.947559	0.999278	0.964275	0.990705	0.999453	0.988404	0.962316	0.955086	0.988273	0.990863	0.988543	0.987251	0.962334	0.988523
GCA_000465615.2_GS_De_Novo_Assembly	0.955	0.954827	0.955066	0.992233	0.954805	0.955123	0.98192	0.954933	0.969479	0.955021	0.954888	0.951577	0.969698	0.951121	0.954946	0.955139	0.955315	0.954822	0.947317	0.955159	0.954917	0.951664	0.954996	0.954983	0.955076	0.954981	0.985779	0.95497	0.954699	0.985554	0.954842	0.954913	0.951165	0.955011	0.951326	0.955052	0.955077	0.951516	0.955079	0.954905	0.955039	0.951216	0.98562	0.955002	0.954878	0.95496	0.954359	0.951222	0.954905
GCA_001540285.1_12082_3_21	0.988163	0.988435	0.999741	0.955547	0.988201	0.988243	0.955597	0.95505	0.956066	0.988244	0.98987	0.963982	0.95612	0.962883	0.988234	0.987892	0.955133	0.988115	0.944944	0.988399	0.988321	0.96376	0.999407	0.947238	0.99969	0.988164	0.955442	0.988183	0.988611	0.955462	0.947364	0.988327	0.962367	0.988349	0.962232	0.948749	0.988272	0.964032	0.987739	0.988329	0.999746	0.962373	0.955234	0.999297	0.988175	0.989916	0.988699	0.962549	0.989898
GCA_002152845.1_ASM215284v1	0.991021	0.991231	0.988506	0.955302	0.99085	0.999472	0.955473	0.955137	0.955394	0.991503	0.988687	0.964411	0.955756	0.962861	0.99106	0.999581	0.955265	0.990991	0.944854	0.991509	0.99175	0.964628	0.988448	0.946931	0.988484	0.991565	0.955286	0.991612	0.991093	0.955267	0.94744	0.991478	0.962842	0.992095	0.962683	0.947897	0.991838	0.96482	0.999507	0.99148	0.988529	0.962843	0.95524	0.988566	0.991057	0.988719	0.987076	0.962958	0.988687
GCA_001537725.1_12082_3_7	0.962838	0.962559	0.96264	0.951547	0.962719	0.962829	0.951683	0.953231	0.95216	0.962851	0.96233	0.979598	0.952465	0.99132	0.962943	0.96304	0.953557	0.962886	0.943963	0.962847	0.962652	0.980066	0.96233	0.946578	0.962568	0.962665	0.951526	0.962741	0.962878	0.951385	0.946713	0.962476	0.991573	0.962737	0.991225	0.947414	0.962712	0.979986	0.96285	0.962543	0.962578	0.991489	0.951334	0.962373	0.962881	0.962528	0.962078	0.991824	0.962423
GCA_001914155.1_ASM191415v1	0.991404	0.991613	0.988418	0.955238	0.991742	0.991091	0.955269	0.954918	0.955437	0.991644	0.989087	0.963789	0.955609	0.962547	0.9914	0.991021	0.955114	0.990976	0.944352	0.991734	0.991249	0.96429	0.988098	0.946684	0.988432	0.991469	0.954954	0.991643	0.995072	0.95489	0.946894	0.991495	0.962574	0.991622	0.962193	0.947179	0.991452	0.96435	0.990799	0.991509	0.988458	0.962584	0.95483	0.988031	0.991304	0.989064	0.987482	0.962644	0.989192
GCA_002920345.1_ASM292034v1	0.987894	0.988588	0.990553	0.955353	0.987997	0.988441	0.955379	0.955107	0.955673	0.988349	0.989886	0.963564	0.955653	0.962166	0.987835	0.988502	0.955191	0.988094	0.944485	0.988437	0.987843	0.963742	0.990258	0.946834	0.99054	0.988053	0.955185	0.98826	0.988169	0.95518	0.947214	0.987887	0.962267	0.988501	0.962414	0.947851	0.988031	0.963767	0.988526	0.987879	0.990387	0.962272	0.95502	0.990133	0.988224	0.98985	0.98854	0.962366	0.989907
GCA_001540825.1_12082_3_54	0.988418	0.98869	0.989907	0.955533	0.98844	0.988463	0.95534	0.955078	0.955316	0.988751	0.999498	0.964001	0.955628	0.962384	0.9884	0.988516	0.955316	0.988561	0.944662	0.988862	0.988475	0.964149	0.989718	0.946549	0.990054	0.98869	0.955169	0.988673	0.988678	0.954898	0.947019	0.988363	0.962175	0.988983	0.962408	0.947363	0.98877	0.964336	0.988486	0.988264	0.989823	0.96224	0.95496	0.98957	0.98833	0.999646	0.987876	0.962198	0.999564
GCA_001902635.1_ASM190263v1	0.941923	0.941978	0.941851	0.937545	0.941709	0.941831	0.937404	0.936669	0.937168	0.942072	0.9416	0.943683	0.937495	0.941546	0.94191	0.941751	0.936802	0.942037	0.934756	0.942083	0.941882	0.943506	0.941771	0.935502	0.941828	0.941781	0.937407	0.941913	0.941771	0.937526	0.935366	0.941852	0.941503	0.941952	0.941868	0.935821	0.941887	0.943593	0.941686	0.941813	0.941769	0.941519	0.937292	0.941866	0.941738	0.941731	0.94126	0.941612	0.941624
GCA_001536665.1_12082_3_57	0.987245	0.986821	0.988785	0.955022	0.986916	0.987302	0.954943	0.954806	0.955225	0.987331	0.988075	0.963883	0.955706	0.962301	0.986991	0.987303	0.955111	0.987207	0.944831	0.987456	0.987142	0.964004	0.988596	0.946928	0.98877	0.987295	0.955128	0.987364	0.987192	0.955038	0.947141	0.987094	0.962028	0.987335	0.962251	0.947625	0.987262	0.96393	0.987137	0.987134	0.988725	0.962027	0.954935	0.988525	0.986855	0.988265	0.999029	0.962242	0.988254
GCA_001539865.1_12082_3_11	0.987893	0.988592	0.99969	0.955505	0.988076	0.987971	0.955505	0.95502	0.955862	0.988246	0.989655	0.963829	0.955985	0.963369	0.987864	0.987852	0.955138	0.988116	0.944726	0.988409	0.988211	0.963701	0.999244	0.94695	0.999698	0.988335	0.955398	0.988429	0.988154	0.955276	0.947312	0.988129	0.962471	0.988487	0.962198	0.948719	0.98828	0.964005	0.98782	0.98813	0.999465	0.962497	0.955187	0.99948	0.988213	0.989875	0.988566	0.96248	0.989842
GCA_001536505.1_12082_2_64	0.990628	0.990894	0.988231	0.955378	0.990999	0.990945	0.955214	0.955083	0.955361	0.991457	0.988441	0.964717	0.955475	0.962975	0.990833	0.991114	0.955223	0.9909	0.944592	0.991493	0.991466	0.964709	0.988209	0.946656	0.988222	0.990551	0.955085	0.991397	0.991513	0.955092	0.947131	0.991367	0.962873	0.991466	0.962731	0.947532	0.99138	0.964821	0.991114	0.991375	0.988258	0.962903	0.954963	0.988248	0.999482	0.988438	0.986623	0.962908	0.988439
GCA_001316635.2_7_S3v02	0.962688	0.962542	0.961505	0.951639	0.962762	0.962709	0.951978	0.953483	0.95257	0.962847	0.962465	0.979943	0.952602	0.991136	0.962627	0.962852	0.953898	0.962824	0.944139	0.962902	0.96251	0.980684	0.961427	0.945831	0.961527	0.962214	0.951539	0.962677	0.963079	0.951406	0.946358	0.962477	0.989913	0.962718	0.992241	0.947712	0.962604	0.980587	0.96287	0.962432	0.96153	0.990464	0.951356	0.961513	0.962923	0.962528	0.962346	0.989892	0.962508
GCA_001537025.1_12082_2_54	0.988077	0.988459	0.99966	0.955563	0.988023	0.988085	0.955587	0.955022	0.95585	0.988246	0.989819	0.963933	0.955993	0.962803	0.98817	0.987977	0.955122	0.988157	0.944955	0.988389	0.988274	0.963766	0.999243	0.947235	0.999498	0.98835	0.955406	0.98825	0.988482	0.955442	0.94729	0.988244	0.962313	0.988306	0.962144	0.948639	0.988281	0.963987	0.98783	0.988194	0.999585	0.962288	0.955164	0.999331	0.988123	0.989868	0.988662	0.962443	0.989832
GCA_001537805.1_12082_5_51	0.991109	0.991247	0.98831	0.955292	0.991169	0.991898	0.955412	0.955068	0.955627	0.992554	0.988636	0.964114	0.955783	0.962253	0.991247	0.991863	0.955193	0.991394	0.944553	0.992558	0.999467	0.964238	0.988281	0.946971	0.988297	0.999432	0.955073	0.999517	0.990842	0.955095	0.947187	0.999495	0.962465	0.999479	0.962149	0.947568	0.999514	0.964285	0.991663	0.999426	0.98845	0.962453	0.95511	0.988247	0.991322	0.98866	0.987327	0.962429	0.988627
GCA_001538665.1_12082_5_47	0.987233	0.986821	0.988754	0.955	0.986902	0.987308	0.954915	0.954758	0.955175	0.987346	0.988305	0.963859	0.955662	0.962261	0.986938	0.987294	0.955075	0.987177	0.944791	0.987454	0.987151	0.963999	0.988532	0.946878	0.988735	0.987286	0.955114	0.987359	0.987184	0.954997	0.947108	0.986996	0.962031	0.987311	0.96221	0.947591	0.987242	0.963885	0.98712	0.987137	0.988822	0.962099	0.954903	0.988477	0.986777	0.988264	0.999356	0.962191	0.988188
GCA_001064835.1_ASM106483v1	0.955105	0.955413	0.95569	0.954937	0.955266	0.955293	0.955047	0.991266	0.959224	0.955284	0.955095	0.954225	0.959227	0.954007	0.955124	0.955289	0.990959	0.955137	0.941875	0.955323	0.955107	0.953928	0.95565	0.955068	0.955715	0.955146	0.954732	0.955175	0.955208	0.954648	0.955314	0.955066	0.953088	0.95517	0.953485	0.955299	0.955149	0.954179	0.955214	0.95507	0.955569	0.953099	0.954591	0.955658	0.955316	0.955311	0.955059	0.953188	0.955129
GCA_001536585.1_12082_5_39	0.999676	0.991583	0.988241	0.955466	0.991503	0.990934	0.9556	0.954942	0.955498	0.991439	0.988721	0.96411	0.955675	0.962338	0.999717	0.990953	0.955229	0.991076	0.944548	0.991588	0.990979	0.964479	0.98805	0.946981	0.988179	0.990993	0.955207	0.991404	0.991386	0.955156	0.947165	0.991289	0.962662	0.991549	0.96233	0.947604	0.991286	0.964516	0.990939	0.99121	0.988191	0.962584	0.955022	0.988118	0.991206	0.988769	0.98717	0.962792	0.988683
GCA_001317455.2_68_S34v.02	0.962688	0.962471	0.961478	0.951623	0.962563	0.962669	0.951984	0.953442	0.952384	0.962777	0.962402	0.979769	0.952523	0.991075	0.962655	0.962736	0.953803	0.96279	0.944022	0.962814	0.962394	0.980665	0.961275	0.945675	0.961548	0.962185	0.951493	0.962731	0.962838	0.951517	0.946302	0.962505	0.989858	0.96277	0.99234	0.94762	0.962453	0.980479	0.962586	0.962459	0.961532	0.990546	0.951308	0.961235	0.962895	0.96231	0.962306	0.989718	0.962503
GCA_001540485.1_12082_3_23	0.991292	0.991519	0.988532	0.955368	0.991368	0.991906	0.955554	0.955009	0.9557	0.992715	0.988854	0.964391	0.955839	0.962222	0.991308	0.991941	0.95524	0.991424	0.944611	0.992736	0.999777	0.964432	0.98846	0.947004	0.988502	0.999708	0.955133	0.999808	0.990921	0.955241	0.947084	0.999802	0.962682	0.999748	0.962393	0.947641	0.999795	0.964513	0.991931	0.999748	0.988489	0.962659	0.954955	0.988474	0.991479	0.988896	0.987421	0.962664	0.988866
GCA_003071605.1_ASM307160v1	0.992112	0.991982	0.988664	0.955525	0.99211	0.991698	0.955522	0.955023	0.955511	0.992221	0.988716	0.964662	0.955832	0.962823	0.992126	0.991662	0.955366	0.991104	0.944824	0.992207	0.991653	0.964821	0.988676	0.946934	0.988643	0.991657	0.95523	0.991747	0.991708	0.95519	0.947419	0.991592	0.962886	0.991924	0.96283	0.947879	0.991656	0.964857	0.991646	0.991582	0.988695	0.962868	0.95516	0.988672	0.991496	0.988759	0.98721	0.962958	0.988733
GCA_001064975.1_ASM106497v1	0.955009	0.955261	0.955569	0.954944	0.955093	0.955257	0.954997	0.991267	0.95913	0.955144	0.955104	0.953936	0.959162	0.95396	0.95503	0.955236	0.990961	0.954992	0.941808	0.95518	0.954949	0.953909	0.955471	0.955066	0.955596	0.955146	0.954719	0.955134	0.955121	0.954575	0.955309	0.954998	0.953059	0.955128	0.953442	0.955297	0.95506	0.954183	0.955195	0.95497	0.955546	0.953077	0.954595	0.955476	0.955218	0.955185	0.955062	0.953075	0.955183
GCA_001564475.1_12082_3_81	0.990929	0.991384	0.988443	0.955326	0.991096	0.991294	0.955368	0.954919	0.955465	0.992307	0.988351	0.963915	0.955608	0.962262	0.990932	0.991122	0.95514	0.991347	0.944222	0.992427	0.99923	0.964279	0.987889	0.946603	0.988357	0.99933	0.955003	0.999626	0.990919	0.954853	0.947047	0.999093	0.962193	0.999574	0.962013	0.947321	0.999477	0.964417	0.991096	0.999114	0.988152	0.962341	0.954823	0.988013	0.991251	0.988624	0.987021	0.962397	0.9886
GCA_001030265.1_Serr_marc_BWH57_V1	0.962891	0.962872	0.962996	0.952467	0.962931	0.962689	0.95258	0.953644	0.952615	0.963114	0.962871	0.979615	0.952575	0.990488	0.962913	0.963208	0.954022	0.963099	0.944728	0.963213	0.9629	0.980311	0.962898	0.947239	0.962998	0.963024	0.952404	0.962976	0.96301	0.952134	0.947723	0.962779	0.991964	0.962988	0.990372	0.948195	0.963069	0.9801	0.96312	0.962825	0.962895	0.992232	0.952288	0.962965	0.963131	0.963048	0.962389	0.992252	0.962959
GCA_001540165.1_12082_3_91	0.991542	0.991569	0.988492	0.9554	0.991687	0.991293	0.955579	0.954975	0.955534	0.999608	0.988777	0.964338	0.95562	0.962897	0.991527	0.991313	0.955236	0.991158	0.944489	0.999735	0.992384	0.964618	0.988231	0.946744	0.988472	0.992613	0.955153	0.992581	0.991111	0.955092	0.947089	0.992564	0.962971	0.99256	0.962378	0.947942	0.992497	0.964632	0.991137	0.992366	0.988464	0.962959	0.955	0.988113	0.991449	0.988937	0.987411	0.963062	0.988764
GCA_001537105.1_12045_8_17	0.991072	0.990889	0.98822	0.955299	0.990964	0.990862	0.955175	0.95501	0.955355	0.991415	0.988668	0.964596	0.955374	0.962876	0.991202	0.990984	0.955234	0.99085	0.944482	0.991372	0.991437	0.964717	0.988043	0.946736	0.988223	0.991311	0.954975	0.991342	0.991348	0.955005	0.946926	0.991358	0.962804	0.99142	0.962633	0.947458	0.991447	0.964685	0.990997	0.991328	0.988254	0.962749	0.954845	0.988203	0.999552	0.988708	0.986983	0.96278	0.98873
GCA_001537305.1_12082_5_41	0.990856	0.991066	0.988299	0.955369	0.990822	0.991244	0.955584	0.955151	0.955734	0.991254	0.988737	0.964079	0.955943	0.962565	0.990953	0.991259	0.955201	0.990685	0.94475	0.991281	0.991131	0.964212	0.988292	0.947052	0.988312	0.991105	0.955112	0.991141	0.991349	0.955123	0.947375	0.991107	0.962491	0.991126	0.962283	0.947907	0.991114	0.964264	0.991105	0.991108	0.98844	0.962533	0.955164	0.988294	0.990732	0.988768	0.987196	0.962537	0.988754
GCA_001539745.1_12082_2_93	0.991228	0.991327	0.988405	0.955339	0.991256	0.991919	0.955493	0.955097	0.955685	0.992628	0.988724	0.964253	0.955848	0.962316	0.991327	0.991928	0.955184	0.99144	0.944574	0.992651	0.999645	0.964337	0.988358	0.94704	0.988378	0.999633	0.955082	0.999686	0.990922	0.955158	0.947228	0.999668	0.962576	0.999622	0.96226	0.947701	0.999693	0.964437	0.991772	0.999625	0.988486	0.96255	0.95521	0.988356	0.991414	0.98875	0.987412	0.96255	0.98872
GCA_000734475.1_ASM73447v1	0.987893	0.98839	0.990857	0.955249	0.987978	0.987939	0.955318	0.954849	0.955739	0.988134	0.989663	0.963422	0.955839	0.962455	0.987969	0.987939	0.955095	0.987956	0.944355	0.988169	0.987972	0.963919	0.990734	0.94712	0.990924	0.988098	0.955117	0.988194	0.987989	0.955024	0.947443	0.988065	0.962554	0.988161	0.962241	0.948154	0.988093	0.963761	0.987841	0.988063	0.990886	0.96255	0.954909	0.99059	0.987995	0.989572	0.988495	0.962563	0.989629
GCA_000264275.1_ASM26427v1	0.955818	0.955545	0.956189	0.969742	0.955648	0.955731	0.97166	0.959649	0.999471	0.955849	0.955577	0.953301	0.994059	0.952769	0.955825	0.955762	0.959795	0.955529	0.944177	0.955863	0.955811	0.953342	0.956215	0.953889	0.956251	0.955771	0.970157	0.955828	0.95587	0.970248	0.954223	0.955801	0.952515	0.955789	0.95283	0.9544	0.955763	0.953337	0.95576	0.955793	0.956265	0.952508	0.970165	0.956198	0.955518	0.955663	0.95558	0.952522	0.955585
GCA_001909165.1_ASM190916v1	0.945573	0.945651	0.945688	0.950243	0.945506	0.945589	0.948627	0.944529	0.946335	0.945542	0.945433	0.945926	0.946287	0.945198	0.945513	0.94563	0.944534	0.945352	0.981536	0.94556	0.945599	0.946069	0.945657	0.947693	0.945622	0.945619	0.950449	0.945663	0.945548	0.950525	0.947222	0.945552	0.944878	0.945627	0.945232	0.947474	0.945642	0.946015	0.945558	0.945531	0.945616	0.944873	0.950394	0.945677	0.945517	0.945675	0.945173	0.944941	0.945498
GCA_001064725.1_ASM106472v1	0.955258	0.955434	0.955703	0.954957	0.955271	0.955292	0.955115	0.991291	0.959263	0.955336	0.955188	0.954197	0.959286	0.95404	0.955135	0.955324	0.990928	0.955194	0.941902	0.955363	0.955125	0.953975	0.955686	0.955139	0.95575	0.955139	0.95478	0.955214	0.955236	0.95465	0.955388	0.955028	0.953268	0.955225	0.953593	0.955366	0.955167	0.9542	0.955239	0.955107	0.95575	0.953262	0.954601	0.955659	0.955364	0.955309	0.955143	0.95324	0.955219
GCA_001063325.1_ASM106332v1	0.955281	0.955371	0.955691	0.954954	0.955314	0.95534	0.954963	0.991261	0.959304	0.955314	0.955114	0.954275	0.959255	0.954055	0.955188	0.955312	0.990907	0.955137	0.941967	0.955352	0.955172	0.95398	0.955673	0.955151	0.955744	0.955169	0.95481	0.955087	0.955285	0.954742	0.955391	0.95506	0.953225	0.955082	0.953849	0.955424	0.955172	0.954228	0.955237	0.955131	0.955753	0.953252	0.954654	0.955669	0.955384	0.955291	0.955157	0.953224	0.955243
GCA_001540005.1_12082_3_55	0.988384	0.988587	0.989834	0.955395	0.988488	0.988704	0.955335	0.955222	0.955716	0.988566	0.991026	0.963808	0.955835	0.962303	0.988475	0.988687	0.955141	0.988355	0.94478	0.988609	0.988376	0.963794	0.989809	0.946711	0.989834	0.988435	0.955391	0.988538	0.988635	0.955098	0.947214	0.988415	0.962353	0.988656	0.962345	0.947715	0.988401	0.963943	0.98855	0.988351	0.990029	0.96239	0.955177	0.989797	0.988312	0.99104	0.988615	0.962367	0.991053
GCA_900108835.1_SM1978	0.962191	0.962386	0.962373	0.951653	0.962393	0.962658	0.951706	0.953374	0.952576	0.962658	0.9625	0.980516	0.952788	0.994014	0.96212	0.962734	0.953858	0.96279	0.944065	0.962691	0.962399	0.98095	0.962104	0.945998	0.962368	0.961967	0.951432	0.962595	0.962792	0.951408	0.94618	0.962167	0.990672	0.962495	0.993822	0.946664	0.962361	0.98082	0.962531	0.962375	0.962383	0.99156	0.951256	0.962035	0.962949	0.962555	0.962323	0.990964	0.962585
GCA_001539005.1_12082_5_33	0.964506	0.964434	0.964043	0.951716	0.964536	0.964507	0.952729	0.954054	0.953071	0.964535	0.964296	0.993348	0.953191	0.980838	0.964453	0.964667	0.954099	0.964737	0.944964	0.964579	0.964461	0.990839	0.964002	0.945291	0.964056	0.964421	0.951302	0.96453	0.964734	0.951371	0.946029	0.964436	0.979998	0.964531	0.980904	0.946218	0.964499	0.999573	0.964559	0.964449	0.964013	0.979975	0.951404	0.964002	0.964767	0.964374	0.963964	0.979967	0.964354
GCA_001537745.1_12082_3_95	0.964382	0.964182	0.964007	0.951743	0.964381	0.964487	0.952867	0.953943	0.952998	0.964485	0.964263	0.993243	0.953217	0.980553	0.96445	0.96448	0.954099	0.964696	0.944985	0.964526	0.964214	0.990802	0.963805	0.945277	0.964029	0.964359	0.951343	0.964434	0.964536	0.951254	0.946047	0.964102	0.97985	0.964401	0.980762	0.94607	0.964295	0.999584	0.964311	0.964313	0.964	0.979899	0.951217	0.963741	0.96476	0.964244	0.9639	0.979983	0.964293
GCA_001537685.1_12082_5_32	0.999378	0.991462	0.988454	0.955461	0.991415	0.991061	0.955549	0.955002	0.955501	0.991411	0.988378	0.964165	0.955666	0.962367	0.999472	0.991051	0.955176	0.991084	0.944593	0.991545	0.990992	0.964515	0.988134	0.946966	0.988421	0.991023	0.955189	0.991306	0.991127	0.955166	0.947184	0.990893	0.962584	0.991439	0.962305	0.947543	0.9912	0.964528	0.990856	0.990814	0.988193	0.962481	0.95505	0.988052	0.991137	0.988656	0.986865	0.962795	0.988643
GCA_002920375.1_ASM292037v1	0.988118	0.98839	0.990367	0.955449	0.987918	0.988387	0.955629	0.955209	0.95578	0.988148	0.989762	0.963736	0.955894	0.962516	0.98801	0.988407	0.955212	0.988293	0.944677	0.988308	0.988176	0.963909	0.989975	0.947027	0.9904	0.988286	0.955235	0.988362	0.987986	0.955171	0.947289	0.988189	0.962373	0.988336	0.96233	0.947765	0.988211	0.963912	0.988228	0.98812	0.990436	0.962395	0.955025	0.989961	0.988252	0.989792	0.988657	0.96251	0.989814
GCA_001540145.1_12082_3_33	0.991064	0.991336	0.988104	0.955334	0.990972	0.999666	0.95561	0.955124	0.955681	0.991356	0.988759	0.964121	0.955785	0.962938	0.991046	0.999781	0.955187	0.991081	0.944803	0.991391	0.992015	0.964448	0.98778	0.947157	0.988103	0.991092	0.955157	0.991465	0.991182	0.955282	0.947401	0.991634	0.962945	0.99201	0.962618	0.947724	0.991978	0.964624	0.99971	0.991715	0.988192	0.962964	0.955149	0.988212	0.99121	0.98876	0.987235	0.962988	0.988772
GCA_001536945.1_12082_3_63	0.991284	0.991346	0.988285	0.95534	0.99122	0.991501	0.955497	0.955055	0.955642	0.992596	0.988757	0.964061	0.955782	0.962426	0.991386	0.99133	0.955144	0.991319	0.944537	0.992614	0.999588	0.964162	0.988027	0.947083	0.988259	0.99936	0.955052	0.999356	0.990934	0.955093	0.947222	0.999549	0.962404	0.99954	0.96225	0.947699	0.999562	0.964353	0.9912	0.999594	0.988372	0.962449	0.955109	0.988272	0.991232	0.988763	0.987299	0.962473	0.988771
GCA_001538745.1_12082_3_35	0.988798	0.988794	0.989964	0.955543	0.98867	0.988665	0.955416	0.955214	0.955466	0.988959	0.999735	0.964176	0.955739	0.962508	0.988786	0.988684	0.955366	0.988722	0.944888	0.988887	0.988795	0.964251	0.989928	0.946708	0.990132	0.98892	0.955292	0.988921	0.988958	0.955233	0.947151	0.988845	0.962369	0.989051	0.962653	0.947517	0.988764	0.964362	0.988542	0.988746	0.990047	0.962497	0.955112	0.989769	0.988509	0.999721	0.988164	0.962479	0.999726
GCA_001539525.1_12082_5_52	0.988134	0.988445	0.999771	0.955543	0.988072	0.988266	0.955576	0.955064	0.956005	0.98825	0.989826	0.964007	0.956106	0.962891	0.988239	0.988038	0.955154	0.988235	0.945036	0.988412	0.988337	0.963775	0.999418	0.947228	0.999596	0.988386	0.955457	0.988361	0.988528	0.955449	0.947403	0.988291	0.962387	0.988366	0.962207	0.948584	0.988292	0.964059	0.987861	0.988302	0.999702	0.9624	0.955246	0.999323	0.988117	0.989951	0.988702	0.962576	0.989842
GCA_001537705.1_12082_3_82	0.991133	0.991273	0.988235	0.955348	0.991077	0.991012	0.955457	0.954987	0.955493	0.992448	0.988483	0.964059	0.95565	0.962175	0.991297	0.990891	0.955173	0.991232	0.944376	0.992572	0.999131	0.964301	0.987705	0.946751	0.988268	0.999639	0.955066	0.999523	0.990434	0.954993	0.947023	0.999412	0.962297	0.999483	0.962061	0.947636	0.999291	0.964447	0.990677	0.999423	0.988184	0.962277	0.954875	0.988002	0.990914	0.988543	0.987342	0.962518	0.988491
GCA_001540105.1_12082_3_10	0.988099	0.988651	0.999503	0.955511	0.988058	0.987986	0.955591	0.954983	0.955896	0.988251	0.989849	0.964051	0.956025	0.963421	0.988105	0.987935	0.955105	0.988173	0.944828	0.988418	0.988273	0.963729	0.999077	0.947149	0.999603	0.988339	0.955362	0.988452	0.988424	0.955411	0.947302	0.988336	0.962622	0.988525	0.962404	0.948815	0.988273	0.964006	0.987948	0.988325	0.999576	0.962623	0.955182	0.999358	0.988298	0.989879	0.988671	0.962703	0.989939
GCA_001064715.1_ASM106471v1	0.95526	0.955353	0.955696	0.954943	0.955271	0.955297	0.955062	0.991257	0.959239	0.955295	0.955084	0.954208	0.959234	0.954002	0.95513	0.955296	0.990958	0.955152	0.941884	0.95534	0.955127	0.953948	0.955651	0.955082	0.955713	0.955157	0.954773	0.955152	0.955216	0.954694	0.955325	0.955011	0.953159	0.955144	0.953423	0.955429	0.955167	0.95418	0.955219	0.95506	0.955729	0.953188	0.954615	0.955659	0.955331	0.955312	0.955144	0.953209	0.955175
GCA_001536525.1_12082_3_49	0.988017	0.988435	0.999516	0.955495	0.98806	0.988005	0.955479	0.955096	0.955985	0.988232	0.989785	0.963971	0.95608	0.962786	0.988101	0.987556	0.955107	0.988263	0.944929	0.988241	0.988246	0.963779	0.999126	0.947247	0.999526	0.987931	0.955406	0.988109	0.988421	0.95541	0.947317	0.98818	0.962405	0.988305	0.962066	0.948472	0.988092	0.964069	0.987455	0.988195	0.999553	0.962372	0.955244	0.9995	0.987855	0.989839	0.988602	0.962416	0.989845
GCA_002886905.1_ASM288690v1	0.962306	0.962517	0.962958	0.951603	0.962608	0.962772	0.951777	0.953518	0.952612	0.962783	0.962332	0.980684	0.952747	0.998887	0.962185	0.962822	0.954056	0.96271	0.943839	0.962801	0.96223	0.980949	0.962862	0.945937	0.963022	0.962354	0.95146	0.962445	0.962412	0.951475	0.946434	0.962165	0.990229	0.9626	0.993776	0.946558	0.962399	0.98082	0.962662	0.962155	0.962913	0.990949	0.951315	0.962792	0.962959	0.962452	0.962244	0.99053	0.962465
GCA_001064455.1_ASM106445v1	0.955189	0.955216	0.955438	0.985614	0.955151	0.955199	0.98255	0.955	0.969993	0.955142	0.955226	0.951445	0.96997	0.951516	0.955201	0.955237	0.954919	0.954844	0.94747	0.95518	0.955117	0.95179	0.955377	0.954111	0.955462	0.954995	0.999822	0.955079	0.955123	0.999757	0.954247	0.955069	0.95152	0.955102	0.951471	0.954118	0.955136	0.95144	0.955215	0.955041	0.955447	0.951537	0.999759	0.95546	0.955071	0.955272	0.955145	0.951534	0.955274
GCA_000783915.2_ASM78391v2	0.987418	0.987681	0.98908	0.955264	0.987566	0.987859	0.955364	0.955393	0.955921	0.987552	0.988992	0.964449	0.956063	0.962693	0.987613	0.987831	0.955515	0.987639	0.944792	0.987601	0.987835	0.964205	0.989022	0.947146	0.9891	0.987844	0.955179	0.987879	0.987909	0.955128	0.947564	0.987784	0.962347	0.987852	0.962486	0.947886	0.987834	0.964452	0.987836	0.987798	0.98916	0.962435	0.955107	0.989044	0.987402	0.989074	0.991272	0.962465	0.989061
GCA_001538345.1_12082_2_92	0.987996	0.988488	0.999654	0.955521	0.988039	0.988283	0.955661	0.955038	0.956086	0.988262	0.989732	0.963965	0.956119	0.962803	0.988092	0.987839	0.955146	0.98826	0.944925	0.988275	0.98824	0.963834	0.999416	0.947196	0.999642	0.988199	0.955452	0.98816	0.988484	0.955573	0.94733	0.988212	0.962451	0.988361	0.962292	0.94851	0.988362	0.963891	0.987735	0.988198	0.99963	0.962459	0.955229	0.999486	0.988164	0.989888	0.988618	0.962461	0.989889
GCA_001539725.1_12082_2_47	0.990909	0.991206	0.988266	0.955374	0.990845	0.999661	0.955668	0.955159	0.955623	0.991359	0.988676	0.96427	0.955716	0.962957	0.991042	0.999654	0.955195	0.991081	0.944697	0.991309	0.991974	0.964505	0.987876	0.947186	0.988207	0.99108	0.95523	0.991308	0.991177	0.955298	0.947435	0.991512	0.962808	0.991847	0.962542	0.94786	0.991727	0.964667	0.999587	0.99154	0.988381	0.962835	0.955168	0.988276	0.991044	0.988721	0.987106	0.962977	0.988686
GCA_001540505.1_12082_3_78	0.988257	0.98844	0.999757	0.955579	0.988037	0.988285	0.95549	0.95507	0.956042	0.988291	0.98988	0.963956	0.956087	0.962886	0.987995	0.98811	0.955177	0.98827	0.944921	0.988426	0.988345	0.963759	0.999409	0.947118	0.999753	0.988387	0.955478	0.988414	0.988433	0.955423	0.947355	0.988055	0.962436	0.98835	0.962599	0.94842	0.988304	0.964022	0.987924	0.988238	0.999765	0.962533	0.955283	0.9993	0.988294	0.989943	0.988753	0.962571	0.989921
GCA_001063145.1_ASM106314v1	0.955256	0.955208	0.95548	0.985587	0.955183	0.95514	0.98264	0.954907	0.970099	0.955251	0.955264	0.951576	0.970079	0.951416	0.95525	0.955212	0.954875	0.954703	0.947522	0.95526	0.955116	0.951779	0.95543	0.954131	0.955495	0.955096	0.999828	0.955108	0.955152	0.999859	0.954143	0.955061	0.951554	0.955136	0.951519	0.954081	0.955107	0.951576	0.955202	0.955049	0.955523	0.951595	0.99954	0.9555	0.95508	0.955307	0.955193	0.951616	0.955307
GCA_001065845.1_ASM106584v1	0.96261	0.962523	0.962885	0.951563	0.962554	0.962726	0.951767	0.95317	0.952354	0.962894	0.962427	0.97957	0.95255	0.99101	0.962616	0.962826	0.953582	0.962813	0.944104	0.962882	0.962618	0.980143	0.962744	0.946395	0.962817	0.962523	0.951551	0.962558	0.962953	0.951485	0.946722	0.962376	0.998256	0.962705	0.990373	0.94681	0.962618	0.980142	0.962642	0.962404	0.962806	0.99853	0.95143	0.962699	0.962833	0.962507	0.962068	0.99859	0.962396
GCA_001536765.1_12082_2_66	0.990654	0.990922	0.988271	0.955278	0.991091	0.991173	0.955167	0.955069	0.955324	0.991519	0.988557	0.964668	0.955455	0.962989	0.99085	0.991141	0.955158	0.991083	0.944619	0.991459	0.991418	0.964852	0.98832	0.946688	0.988309	0.990564	0.9551	0.991475	0.991539	0.955126	0.947059	0.991447	0.962921	0.991477	0.962733	0.947567	0.991304	0.964764	0.991191	0.991478	0.988298	0.962902	0.955031	0.988221	0.999456	0.988642	0.986897	0.962962	0.988568
GCA_001538885.1_12082_3_32	0.988076	0.988437	0.999743	0.955477	0.988239	0.98795	0.955499	0.955033	0.955881	0.988243	0.989814	0.963981	0.95601	0.9628	0.988079	0.987502	0.955125	0.988235	0.944821	0.988386	0.988221	0.963793	0.999404	0.947123	0.999608	0.987878	0.95542	0.988154	0.988407	0.955348	0.947322	0.988194	0.962346	0.98836	0.962131	0.948481	0.988073	0.964026	0.987461	0.988207	0.999618	0.962315	0.955211	0.999295	0.987868	0.989924	0.988601	0.962507	0.989911
GCA_001539825.1_12082_3_74	0.964252	0.964307	0.963962	0.951751	0.964406	0.964514	0.952758	0.953993	0.953096	0.964496	0.964154	0.993162	0.953279	0.98034	0.964284	0.964319	0.95412	0.964729	0.945074	0.964516	0.96409	0.990795	0.963908	0.945227	0.963997	0.964237	0.95134	0.964294	0.964644	0.951395	0.94602	0.964046	0.979702	0.964344	0.980614	0.946429	0.964172	0.999492	0.964166	0.964121	0.964019	0.979709	0.95124	0.963857	0.964685	0.964216	0.96392	0.979707	0.964139
GCA_001063125.1_ASM106312v1	0.955113	0.955169	0.955444	0.985601	0.955172	0.955135	0.982397	0.954858	0.969909	0.955216	0.95512	0.951434	0.970052	0.951388	0.955069	0.955162	0.954847	0.954636	0.947494	0.955224	0.954997	0.951758	0.955389	0.954155	0.955496	0.955059	0.999833	0.955021	0.955067	0.999517	0.954165	0.954933	0.951446	0.955048	0.951361	0.954057	0.955073	0.951564	0.955121	0.954901	0.955392	0.951459	0.999555	0.955355	0.95502	0.955113	0.954996	0.951467	0.955191
GCA_002220675.1_ASM222067v1	0.946997	0.946907	0.947602	0.955445	0.946996	0.947143	0.954873	0.955453	0.954264	0.946929	0.94714	0.945768	0.954598	0.946482	0.947019	0.947186	0.955776	0.946726	0.942222	0.947002	0.946932	0.945963	0.947465	0.990248	0.947614	0.946847	0.95503	0.94695	0.946783	0.954967	0.988588	0.946862	0.946969	0.94688	0.946406	0.987469	0.946969	0.945769	0.947125	0.946851	0.947515	0.946974	0.954946	0.947649	0.946949	0.947226	0.947468	0.947016	0.947172
GCA_001540625.1_12082_2_89	0.988424	0.988428	0.999608	0.955493	0.988039	0.988294	0.955572	0.955016	0.955999	0.988258	0.989869	0.963941	0.955951	0.962837	0.988426	0.98808	0.955085	0.988141	0.94472	0.988418	0.988342	0.963735	0.999328	0.947069	0.999627	0.988318	0.955412	0.988302	0.988416	0.955382	0.947364	0.988253	0.962323	0.988381	0.962165	0.948106	0.988285	0.96404	0.987898	0.98815	0.999615	0.962511	0.955231	0.999293	0.988298	0.989922	0.988703	0.962558	0.989872
GCA_001539845.1_12082_2_73	0.988119	0.988434	0.999616	0.955529	0.988112	0.988176	0.955573	0.95499	0.956051	0.988366	0.989792	0.963999	0.956123	0.962957	0.988158	0.987997	0.955088	0.988254	0.945019	0.988366	0.988382	0.963793	0.99935	0.94719	0.999626	0.988348	0.95546	0.988348	0.988502	0.955503	0.947398	0.988289	0.96241	0.988351	0.962203	0.948519	0.988256	0.964059	0.987882	0.988309	0.999641	0.962477	0.955252	0.999568	0.988166	0.989789	0.988626	0.962419	0.989765
GCA_001538485.1_12045_8_15	0.964331	0.964232	0.963924	0.951727	0.96436	0.964397	0.952705	0.953952	0.953024	0.964492	0.964172	0.993205	0.953212	0.980539	0.964141	0.964434	0.954068	0.964716	0.944992	0.964543	0.964241	0.990755	0.96369	0.945272	0.963953	0.964294	0.951325	0.964417	0.964542	0.951248	0.946039	0.964037	0.979725	0.964364	0.98065	0.946186	0.96431	0.999577	0.964269	0.964245	0.963908	0.979773	0.95118	0.963776	0.964763	0.964251	0.963895	0.979858	0.964227
GCA_002920455.1_ASM292045v1	0.988117	0.988693	0.989523	0.955542	0.988214	0.987998	0.955738	0.955288	0.955834	0.988525	0.990781	0.963971	0.955929	0.962584	0.988138	0.988138	0.955621	0.988188	0.944229	0.988631	0.988348	0.963973	0.989357	0.947164	0.989626	0.987969	0.955104	0.988556	0.988679	0.955164	0.946986	0.988476	0.962639	0.988713	0.96261	0.947515	0.988255	0.964203	0.98817	0.988479	0.989667	0.962623	0.954926	0.989347	0.98812	0.990833	0.988391	0.962684	0.990849
GCA_001540405.1_12082_5_45	0.991308	0.991239	0.988254	0.955319	0.991115	0.991394	0.95543	0.954945	0.95546	0.992473	0.988624	0.964052	0.955651	0.96218	0.991114	0.991518	0.955124	0.991241	0.944342	0.992602	0.999153	0.964286	0.987892	0.946751	0.988262	0.99967	0.955014	0.999758	0.990439	0.954969	0.947027	0.998919	0.962329	0.999554	0.962191	0.947442	0.999545	0.964462	0.991313	0.999089	0.988241	0.962422	0.954826	0.988026	0.991274	0.988736	0.987305	0.962495	0.988791
GCA_000418835.1_S_marcescensMC6001-1.0	0.962749	0.962601	0.962546	0.951517	0.962601	0.962759	0.951983	0.953233	0.952284	0.962908	0.962349	0.979738	0.952579	0.990276	0.962737	0.962843	0.953518	0.962908	0.94411	0.962894	0.962569	0.980103	0.962386	0.946616	0.962502	0.962505	0.951516	0.962627	0.962949	0.951454	0.946734	0.962466	0.99938	0.96274	0.990467	0.947211	0.962594	0.980054	0.962854	0.9625	0.962481	0.999426	0.951405	0.962351	0.962915	0.96236	0.962201	0.999396	0.9624
GCA_002738105.1_ASM273810v1	0.987886	0.988669	0.990878	0.955399	0.988188	0.987999	0.955167	0.955127	0.955856	0.988243	0.989682	0.963683	0.956012	0.96204	0.987902	0.987984	0.955319	0.988193	0.944649	0.988369	0.988127	0.963943	0.990677	0.947148	0.990894	0.988049	0.955378	0.988376	0.988161	0.95506	0.94752	0.988063	0.962494	0.988403	0.962524	0.948102	0.988339	0.963932	0.987992	0.988112	0.9908	0.962557	0.955129	0.990866	0.988233	0.989842	0.988627	0.962436	0.989852
GCA_001539185.1_12045_8_4	0.991294	0.99132	0.988418	0.955368	0.991208	0.991903	0.955549	0.954994	0.955681	0.992503	0.988785	0.964231	0.955816	0.962335	0.991379	0.991937	0.955178	0.99156	0.944605	0.992621	0.99927	0.964453	0.988371	0.946893	0.988397	0.999703	0.955113	0.999637	0.991316	0.955195	0.947098	0.999502	0.962611	0.999578	0.962233	0.947704	0.999574	0.964469	0.991769	0.999469	0.988503	0.962566	0.954929	0.988051	0.991345	0.988806	0.98732	0.962587	0.988772
GCA_001317085.2_45_S21v.02	0.962598	0.962456	0.961416	0.951621	0.962394	0.962594	0.951978	0.953325	0.952279	0.96272	0.962396	0.980297	0.95263	0.991062	0.962579	0.962852	0.953789	0.962761	0.944091	0.962758	0.962328	0.980594	0.961234	0.945785	0.961581	0.96211	0.95143	0.962654	0.962946	0.951537	0.946249	0.962332	0.990066	0.962709	0.992425	0.946618	0.962373	0.980485	0.962847	0.962322	0.961573	0.990611	0.951252	0.961194	0.962683	0.962072	0.962022	0.989678	0.962493
GCA_001066945.1_ASM106694v1	0.988596	0.989209	0.989319	0.955376	0.988605	0.989	0.95516	0.955107	0.955768	0.988594	0.989972	0.963511	0.955905	0.962963	0.988598	0.988958	0.955083	0.9885	0.944753	0.988636	0.988696	0.96421	0.989178	0.946786	0.989316	0.988683	0.9551	0.988899	0.988681	0.955024	0.947154	0.988699	0.962636	0.988918	0.962337	0.94746	0.988879	0.963915	0.988909	0.988686	0.989283	0.962631	0.955065	0.989182	0.988684	0.990089	0.987816	0.962621	0.990041
GCA_001540025.1_12082_3_40	0.964254	0.964107	0.963748	0.951725	0.964251	0.964387	0.952715	0.954073	0.953134	0.964426	0.964118	0.993027	0.953282	0.980532	0.964263	0.964392	0.954074	0.964696	0.944908	0.964433	0.964255	0.990605	0.963643	0.945194	0.96378	0.9641	0.951316	0.964234	0.964691	0.951397	0.946014	0.964138	0.979711	0.964267	0.980507	0.946029	0.964266	0.999348	0.964253	0.96416	0.963782	0.979705	0.951437	0.96378	0.964597	0.964142	0.963662	0.979687	0.964081
GCA_001536685.1_12082_2_86	0.987068	0.98689	0.988871	0.955067	0.986907	0.987171	0.955009	0.954839	0.955161	0.987488	0.988196	0.964007	0.955686	0.962308	0.987053	0.987176	0.955197	0.987218	0.944908	0.987557	0.98726	0.964119	0.988627	0.947026	0.988833	0.987309	0.955155	0.98748	0.98731	0.955045	0.947197	0.987253	0.962091	0.987455	0.9623	0.947738	0.987306	0.964138	0.986994	0.987262	0.988892	0.962073	0.954922	0.988559	0.986995	0.988206	0.999254	0.962229	0.988304
GCA_002265665.1_ASM226566v1	0.953962	0.953833	0.954073	0.991176	0.953768	0.954166	0.981001	0.953929	0.968411	0.954008	0.953874	0.950591	0.96866	0.950202	0.953977	0.954108	0.954246	0.953916	0.946357	0.954024	0.953821	0.950719	0.953943	0.953964	0.954087	0.954002	0.984686	0.953924	0.953664	0.984548	0.953892	0.953807	0.950332	0.953955	0.950354	0.954249	0.95401	0.950494	0.95408	0.953797	0.953971	0.950343	0.984557	0.953938	0.95384	0.953966	0.953297	0.950371	0.953965
GCA_001537065.1_12082_3_13	0.991231	0.991256	0.988439	0.955341	0.991089	0.991108	0.955345	0.954947	0.955484	0.992444	0.988309	0.964122	0.955659	0.962224	0.990862	0.991259	0.955154	0.991271	0.944364	0.992556	0.999115	0.964318	0.988125	0.946804	0.988485	0.9993	0.955067	0.999378	0.990489	0.955018	0.947038	0.998932	0.962234	0.999475	0.961989	0.947479	0.999318	0.964478	0.991078	0.999099	0.988182	0.962266	0.954866	0.988007	0.990931	0.988699	0.986977	0.962536	0.988566
RPA1	0.947557	0.947467	0.947954	0.954687	0.947599	0.947638	0.954004	0.955658	0.954458	0.947458	0.947551	0.946771	0.954794	0.947678	0.947536	0.947689	0.955508	0.947311	0.941955	0.947458	0.947396	0.946664	0.947948	0.9886	0.947974	0.947332	0.954449	0.947407	0.947497	0.954415	0.990078	0.947357	0.947587	0.947347	0.947081	0.989669	0.947357	0.946674	0.947653	0.947337	0.947949	0.94756	0.954475	0.947851	0.947319	0.947557	0.947748	0.947617	0.947576
GCA_001034405.1_Serr_marc_UCI88_V1	0.992136	0.991978	0.988671	0.955443	0.992133	0.991716	0.955475	0.955062	0.955549	0.992232	0.988736	0.96458	0.955845	0.962841	0.99212	0.991676	0.955245	0.9911	0.944824	0.992221	0.991668	0.964846	0.988647	0.946937	0.988647	0.991648	0.955233	0.991738	0.991716	0.955194	0.947363	0.991575	0.962857	0.991922	0.962778	0.947749	0.991661	0.964862	0.991615	0.991567	0.988694	0.962848	0.95516	0.988683	0.991488	0.988742	0.987222	0.96287	0.988754
GCA_001538565.1_12082_3_96	0.98823	0.988407	0.999693	0.955543	0.988046	0.988103	0.95547	0.955002	0.955884	0.988267	0.989687	0.963976	0.956025	0.962714	0.987851	0.987949	0.955113	0.988161	0.944767	0.988425	0.988242	0.963747	0.99928	0.946991	0.999716	0.988345	0.955376	0.98833	0.988191	0.955339	0.947312	0.988007	0.962357	0.988368	0.962087	0.948449	0.988305	0.964024	0.987777	0.9881	0.999736	0.962431	0.955196	0.999309	0.988275	0.989929	0.988709	0.962499	0.989891
GCA_002104115.1_ASM210411v1	0.991534	0.99172	0.988418	0.95541	0.991917	0.991288	0.9556	0.955261	0.955696	0.992072	0.988609	0.964531	0.956004	0.962744	0.991553	0.991241	0.955434	0.990816	0.944927	0.992086	0.991382	0.964749	0.988434	0.947028	0.988443	0.990568	0.955248	0.991507	0.992054	0.955372	0.947363	0.991378	0.962861	0.991643	0.96276	0.947876	0.99137	0.964757	0.99126	0.99138	0.988468	0.9629	0.955211	0.988442	0.991072	0.98863	0.986985	0.962912	0.988632
GCA_001536405.1_12082_3_29	0.990603	0.990783	0.98827	0.95533	0.991108	0.991157	0.955158	0.955061	0.955337	0.991537	0.988543	0.964668	0.955416	0.963004	0.9908	0.991149	0.955189	0.991054	0.94457	0.991453	0.991456	0.964844	0.988282	0.946581	0.988258	0.990539	0.955097	0.991386	0.991557	0.955117	0.947025	0.991452	0.96293	0.991461	0.962732	0.947482	0.991272	0.964774	0.991095	0.99149	0.988339	0.962927	0.955028	0.988184	0.999422	0.988638	0.986773	0.962963	0.988533
GCA_001536605.1_12045_8_19	0.964373	0.96435	0.963996	0.9517	0.964371	0.964492	0.952901	0.953981	0.952968	0.964478	0.964373	0.993208	0.953195	0.980589	0.964458	0.964475	0.954086	0.964752	0.944983	0.964503	0.96421	0.990785	0.963874	0.945287	0.964018	0.964351	0.951377	0.964503	0.964499	0.951274	0.945991	0.964443	0.97996	0.964522	0.980848	0.946047	0.964292	0.999553	0.964327	0.964293	0.963999	0.979971	0.951224	0.963752	0.964836	0.964227	0.964091	0.980004	0.964357
GCA_000751195.1_Serratia_assembly	0.956371	0.956101	0.956468	0.969763	0.956108	0.956218	0.971255	0.960379	0.988017	0.956336	0.95597	0.953235	0.988361	0.952756	0.956321	0.956248	0.960677	0.956168	0.944027	0.956316	0.956072	0.953827	0.956472	0.953571	0.956588	0.956081	0.97013	0.956375	0.956386	0.970081	0.953698	0.956159	0.952593	0.95633	0.952945	0.954066	0.956144	0.953711	0.956249	0.956148	0.956543	0.952633	0.970032	0.95648	0.956017	0.956043	0.95551	0.952582	0.956006
GCA_001538805.1_12082_2_55	0.987876	0.988491	0.999539	0.955539	0.98801	0.987992	0.9556	0.955136	0.956019	0.988188	0.989706	0.963859	0.956136	0.9628	0.987931	0.987894	0.955128	0.988124	0.944902	0.988238	0.988223	0.963643	0.999141	0.947071	0.999559	0.988081	0.955379	0.988337	0.98833	0.955455	0.9474	0.988107	0.962342	0.988418	0.962095	0.948711	0.988395	0.963877	0.987758	0.988129	0.99939	0.962361	0.955196	0.999412	0.988203	0.989887	0.988528	0.962353	0.989843
GCA_002899365.1_ASM289936v1	0.956259	0.956014	0.956425	0.969734	0.956123	0.956137	0.971088	0.960391	0.988021	0.956283	0.955836	0.953181	0.988359	0.952716	0.956222	0.956204	0.960617	0.956066	0.943827	0.956233	0.955974	0.953764	0.956415	0.953383	0.956546	0.955969	0.970095	0.95609	0.956266	0.97	0.953653	0.955882	0.952562	0.956092	0.952846	0.953905	0.956073	0.953619	0.956193	0.955898	0.956455	0.952555	0.969985	0.95644	0.95589	0.955933	0.955398	0.952585	0.955843
GCA_001539265.1_12082_2_61	0.990933	0.991365	0.988231	0.955323	0.99117	0.991417	0.955319	0.954891	0.955451	0.992498	0.988454	0.963961	0.95565	0.962156	0.991001	0.99154	0.955135	0.991199	0.944341	0.992639	0.999092	0.964318	0.987975	0.946753	0.988199	0.999649	0.955035	0.999569	0.990446	0.954939	0.947009	0.999059	0.962358	0.999631	0.962154	0.947394	0.999625	0.964464	0.991513	0.999071	0.987991	0.962374	0.954843	0.988089	0.991226	0.988755	0.987044	0.962592	0.988709
GCA_001539345.1_12082_2_88	0.987074	0.986891	0.988794	0.955045	0.986999	0.987118	0.954937	0.954825	0.955371	0.987338	0.988071	0.963671	0.955758	0.962286	0.987054	0.987118	0.955145	0.987211	0.944844	0.987486	0.987158	0.964016	0.988578	0.946931	0.988701	0.987281	0.955158	0.987318	0.987413	0.955055	0.947165	0.987197	0.962041	0.987284	0.962172	0.947748	0.98725	0.963935	0.987007	0.987183	0.988816	0.962078	0.954935	0.988505	0.986802	0.988189	0.99899	0.962088	0.98813
GCA_002094145.1_ASM209414v1	0.954584	0.954576	0.954661	0.984209	0.954352	0.95464	0.9878	0.954619	0.969916	0.954539	0.954106	0.951191	0.970157	0.95106	0.954566	0.954637	0.95521	0.954553	0.945757	0.954579	0.954493	0.951443	0.954553	0.953183	0.954695	0.954605	0.983718	0.954578	0.954523	0.983539	0.953682	0.95446	0.951215	0.954567	0.950847	0.953698	0.954525	0.951117	0.954554	0.954454	0.954601	0.951232	0.983534	0.95455	0.954365	0.954207	0.953974	0.95125	0.95419
GCA_001316505.2_UNN38_S2v.02	0.962569	0.962357	0.961478	0.951616	0.962631	0.962644	0.951957	0.953447	0.952471	0.962767	0.96231	0.979739	0.952495	0.991053	0.962645	0.962874	0.953794	0.962754	0.943995	0.962778	0.962447	0.980672	0.961457	0.945713	0.961546	0.962165	0.951482	0.962611	0.96297	0.951398	0.946284	0.962365	0.989989	0.962656	0.992495	0.947723	0.962424	0.980489	0.962762	0.962391	0.961641	0.990625	0.951308	0.96125	0.962768	0.962394	0.962187	0.990035	0.962376
GCA_002947235.1_ASM294723v1	0.988349	0.988966	0.989494	0.955891	0.988698	0.988591	0.956029	0.955597	0.956181	0.988876	0.990631	0.964042	0.956293	0.96283	0.988402	0.988278	0.955896	0.988663	0.944819	0.988894	0.988925	0.964438	0.989496	0.947338	0.989183	0.988379	0.955546	0.988947	0.988958	0.955503	0.947434	0.988909	0.962665	0.988938	0.962805	0.94767	0.988644	0.964543	0.9883	0.988937	0.989558	0.962794	0.955509	0.989489	0.988449	0.990664	0.988674	0.962729	0.990651
GCA_001539625.1_12082_3_44	0.99064	0.991037	0.988236	0.955364	0.990643	0.999434	0.955487	0.954991	0.955479	0.991127	0.988397	0.964185	0.955629	0.96295	0.990748	0.999521	0.95518	0.990889	0.944512	0.99125	0.991687	0.964418	0.987682	0.947024	0.988276	0.990717	0.955158	0.991177	0.990862	0.955111	0.947256	0.991162	0.962806	0.991755	0.962333	0.94804	0.991706	0.964605	0.999291	0.991162	0.988092	0.962813	0.955026	0.988055	0.990832	0.988713	0.98681	0.962968	0.988522
GCA_001540805.1_12082_2_45	0.9915	0.991688	0.988486	0.955383	0.99184	0.991303	0.95569	0.954979	0.955628	0.999615	0.988828	0.964377	0.955672	0.96268	0.991549	0.991359	0.955263	0.991197	0.944601	0.99976	0.992566	0.96463	0.988471	0.946816	0.988504	0.992617	0.955171	0.992714	0.991376	0.955228	0.947127	0.992598	0.962897	0.992708	0.962394	0.947708	0.992516	0.964609	0.991267	0.992563	0.988548	0.962837	0.955003	0.988133	0.991442	0.988933	0.987438	0.962871	0.9889
GCA_002920435.1_ASM292043v1	0.988124	0.988603	0.990366	0.955465	0.988115	0.988385	0.955678	0.95522	0.955788	0.988165	0.989858	0.963735	0.95589	0.962519	0.98812	0.988428	0.955201	0.988298	0.944822	0.988324	0.988189	0.963907	0.989975	0.947079	0.990386	0.988292	0.955267	0.988458	0.988248	0.955292	0.947283	0.988286	0.962332	0.988433	0.962291	0.94785	0.988222	0.963916	0.988446	0.988256	0.990417	0.962335	0.95503	0.989971	0.988311	0.989803	0.988582	0.962505	0.989914
GCA_001536705.1_12082_3_61	0.991121	0.991252	0.988323	0.955461	0.991167	0.991449	0.955604	0.955106	0.955751	0.992523	0.988605	0.964265	0.955871	0.962296	0.991218	0.991518	0.955341	0.991227	0.944694	0.992558	0.999511	0.9644	0.988234	0.947114	0.988313	0.999702	0.955143	0.999542	0.990823	0.955186	0.947215	0.999549	0.962513	0.9995	0.962261	0.94786	0.999537	0.964511	0.991397	0.999506	0.988404	0.962474	0.954976	0.988302	0.991232	0.988648	0.987238	0.962487	0.988612
GCA_001537605.1_12082_2_59	0.991388	0.991264	0.988501	0.955371	0.991394	0.99195	0.955589	0.95508	0.95565	0.992781	0.988754	0.964276	0.95579	0.962518	0.99142	0.991919	0.955154	0.991544	0.944608	0.992673	0.99974	0.964437	0.988406	0.94708	0.988506	0.999743	0.955128	0.999632	0.990963	0.955164	0.947247	0.999634	0.962691	0.999587	0.962345	0.947683	0.999574	0.964519	0.991728	0.999695	0.988529	0.962735	0.955028	0.988281	0.991432	0.988834	0.987469	0.962751	0.988747
GCA_001316535.2_UNN43_S7v.02	0.962558	0.962436	0.961495	0.951694	0.962723	0.962666	0.951911	0.953498	0.952443	0.962687	0.962336	0.979748	0.952473	0.991482	0.96251	0.962874	0.953835	0.962761	0.94406	0.962793	0.962393	0.980677	0.961439	0.945753	0.961532	0.962089	0.951521	0.962614	0.962884	0.95133	0.946346	0.962316	0.990026	0.962655	0.992444	0.947607	0.962555	0.980325	0.962894	0.962299	0.961529	0.990602	0.951453	0.961483	0.962822	0.962484	0.962212	0.990104	0.962494
GCA_001536485.1_12082_2_24	0.987907	0.988419	0.999414	0.955481	0.987934	0.987915	0.955552	0.955103	0.955994	0.988132	0.989608	0.963666	0.956126	0.962838	0.987956	0.987863	0.9551	0.988023	0.944967	0.988155	0.988147	0.963548	0.998914	0.947127	0.999413	0.987891	0.95535	0.98818	0.988282	0.955341	0.947393	0.987911	0.962332	0.988351	0.962144	0.948691	0.988329	0.963836	0.98777	0.987923	0.999255	0.962416	0.955373	0.999197	0.987935	0.989785	0.988477	0.96233	0.989733
GCA_001536325.1_12082_3_52	0.990855	0.991153	0.988046	0.955315	0.990812	0.999647	0.955548	0.955138	0.955579	0.99133	0.988584	0.964073	0.955672	0.962898	0.990962	0.999721	0.955134	0.991058	0.944635	0.991308	0.991922	0.964443	0.987676	0.947086	0.988039	0.991068	0.955152	0.991239	0.991166	0.955173	0.947389	0.99141	0.962779	0.99179	0.962417	0.94762	0.99173	0.964609	0.999556	0.991478	0.988034	0.962783	0.955133	0.988017	0.990989	0.988706	0.98709	0.962922	0.988549
GCA_001064855.1_ASM106485v1	0.955035	0.955345	0.955682	0.954923	0.955248	0.955269	0.955038	0.991249	0.959188	0.955256	0.95511	0.95389	0.959235	0.953977	0.955065	0.955243	0.990924	0.955093	0.94166	0.955316	0.955095	0.953919	0.955628	0.955011	0.955641	0.955134	0.954712	0.955143	0.955106	0.954574	0.955308	0.954983	0.952984	0.955145	0.953367	0.955337	0.955139	0.954154	0.955207	0.954969	0.955573	0.952998	0.954579	0.95564	0.955248	0.955271	0.955062	0.953166	0.955201
GCA_001538405.1_12082_3_65	0.991571	0.991661	0.988463	0.95543	0.991943	0.991379	0.955681	0.955182	0.955728	0.999863	0.988825	0.964404	0.955791	0.962889	0.991607	0.991309	0.955279	0.991177	0.944746	0.99977	0.992711	0.964666	0.988409	0.94701	0.988352	0.992683	0.955237	0.992632	0.991422	0.955261	0.947274	0.992615	0.962876	0.992619	0.962502	0.947713	0.992523	0.964703	0.991203	0.992613	0.988435	0.962847	0.955174	0.988344	0.991388	0.988925	0.987425	0.963045	0.988855
GCA_001537785.1_12045_8_1	0.988337	0.988488	0.999658	0.955526	0.988205	0.988238	0.955554	0.955024	0.956022	0.988261	0.989852	0.963968	0.956073	0.962832	0.988461	0.988136	0.955115	0.988141	0.944989	0.988406	0.988331	0.963724	0.999091	0.947249	0.999593	0.988355	0.955442	0.988337	0.98847	0.955439	0.947416	0.98829	0.962336	0.988354	0.962132	0.948233	0.988301	0.964032	0.987968	0.988296	0.999675	0.962361	0.955258	0.999265	0.988127	0.989908	0.988672	0.962555	0.989899
GCA_001540065.1_12082_3_84	0.98821	0.988548	0.999681	0.955514	0.98816	0.988095	0.95555	0.955005	0.955901	0.988307	0.989949	0.963968	0.956027	0.962777	0.987914	0.987735	0.955111	0.988153	0.94475	0.988468	0.988237	0.963707	0.999353	0.946997	0.999679	0.988158	0.955419	0.988184	0.9882	0.955339	0.947311	0.987992	0.962369	0.988451	0.962502	0.948454	0.988382	0.964011	0.987669	0.988117	0.999705	0.96243	0.955199	0.999433	0.988298	0.99002	0.988712	0.962524	0.989906
GCA_001539305.1_12045_8_2	0.96439	0.964323	0.964007	0.951685	0.964455	0.964502	0.952633	0.953993	0.952996	0.964523	0.964107	0.99323	0.95321	0.980609	0.964272	0.9645	0.954101	0.964732	0.945004	0.964576	0.964215	0.99078	0.963875	0.9453	0.964033	0.96436	0.951383	0.964461	0.964518	0.951292	0.946064	0.964245	0.979717	0.964412	0.980549	0.946097	0.964341	0.99957	0.964388	0.964321	0.963926	0.979688	0.951239	0.963792	0.964754	0.964286	0.963768	0.979986	0.964171
GCA_002029205.1_ASM202920v1	0.955654	0.955594	0.956021	0.969722	0.955597	0.955503	0.971615	0.959382	0.994371	0.95573	0.955623	0.953016	0.994437	0.952577	0.955652	0.955579	0.959713	0.955378	0.943809	0.955747	0.955625	0.953199	0.955843	0.953746	0.956113	0.955623	0.970011	0.955686	0.955579	0.969925	0.953969	0.955557	0.952404	0.955743	0.952525	0.95408	0.955709	0.953294	0.955573	0.955529	0.95606	0.952411	0.969976	0.956028	0.955412	0.955803	0.955588	0.952445	0.955714
GCA_001280365.1_ASM128036v1	0.947963	0.947949	0.948135	0.955245	0.948039	0.94803	0.954438	0.956006	0.954763	0.947908	0.948121	0.946993	0.955055	0.947268	0.947968	0.948045	0.956128	0.947718	0.942175	0.947907	0.947835	0.946801	0.948138	0.988607	0.948167	0.947727	0.954705	0.947763	0.947929	0.95462	0.990317	0.94773	0.947679	0.947791	0.947306	0.990298	0.947821	0.946853	0.948009	0.94774	0.948124	0.947682	0.954607	0.948214	0.947759	0.948184	0.948366	0.947719	0.948128
GCA_001537525.1_12082_2_25	0.98776	0.988481	0.9995	0.955517	0.988125	0.987897	0.955541	0.954992	0.956031	0.988372	0.989722	0.963904	0.955981	0.962857	0.987814	0.987921	0.955118	0.988128	0.944784	0.988365	0.988386	0.963744	0.999282	0.947131	0.999479	0.987608	0.955405	0.988317	0.988487	0.955418	0.947397	0.988258	0.962324	0.988367	0.962149	0.948612	0.988337	0.963869	0.987776	0.988312	0.999501	0.962334	0.955184	0.999544	0.988117	0.989737	0.988663	0.96235	0.989704
GCA_001537845.1_12082_2_32	0.990541	0.991322	0.988105	0.955321	0.991023	0.991802	0.95529	0.954954	0.955476	0.992264	0.988353	0.963957	0.955609	0.962203	0.990707	0.991806	0.955158	0.991376	0.944381	0.992609	0.998989	0.964374	0.98781	0.946898	0.988086	0.999642	0.955069	0.999337	0.990479	0.955054	0.947073	0.998923	0.96239	0.999509	0.962094	0.947549	0.999581	0.96445	0.991654	0.998917	0.987976	0.962375	0.954892	0.988077	0.99123	0.988632	0.987049	0.962399	0.988612
GCA_001062285.1_ASM106228v1	0.98955	0.989763	0.98913	0.955313	0.989647	0.989399	0.955401	0.954924	0.955311	0.989858	0.990336	0.963823	0.955388	0.962405	0.989527	0.989436	0.955097	0.98951	0.9444	0.989951	0.989697	0.964401	0.988966	0.946576	0.989097	0.989865	0.954733	0.989896	0.989465	0.954686	0.946861	0.989638	0.962451	0.989812	0.962154	0.947297	0.98987	0.964284	0.989389	0.989681	0.98901	0.962442	0.95457	0.988805	0.989883	0.990506	0.987744	0.962537	0.990468
GCA_001538685.1_12082_3_64	0.991499	0.991692	0.988487	0.955381	0.991698	0.9913	0.95567	0.955023	0.955534	0.99962	0.988752	0.964309	0.955647	0.962732	0.99154	0.991338	0.955262	0.991171	0.94456	0.999749	0.992363	0.964619	0.988228	0.946886	0.988395	0.992627	0.955166	0.992681	0.991354	0.955154	0.947113	0.992549	0.962825	0.992662	0.962376	0.947737	0.992527	0.964656	0.991215	0.992505	0.988504	0.962759	0.955034	0.988113	0.991448	0.988942	0.987431	0.962953	0.988852
GCA_001538705.1_12045_8_23	0.988736	0.988783	0.989979	0.955526	0.988719	0.988676	0.955441	0.955284	0.955504	0.988934	0.99974	0.964305	0.955818	0.962547	0.988737	0.988794	0.955386	0.988634	0.944966	0.988931	0.988703	0.964238	0.989961	0.946814	0.990108	0.98891	0.955286	0.988864	0.988983	0.955145	0.947157	0.988773	0.962407	0.988995	0.962701	0.947538	0.988824	0.964441	0.988728	0.988707	0.990068	0.96253	0.955165	0.989985	0.988558	0.999755	0.988171	0.962471	0.999743
GCA_001065405.1_ASM106540v1	0.955111	0.955036	0.955265	0.985738	0.955063	0.955225	0.981311	0.954812	0.969012	0.954873	0.95484	0.952125	0.969182	0.951642	0.95509	0.955158	0.954824	0.954768	0.947578	0.954877	0.95494	0.952114	0.955209	0.953768	0.955311	0.954879	0.983812	0.95497	0.955025	0.983613	0.953981	0.954939	0.951301	0.954947	0.951656	0.954329	0.954939	0.952129	0.955114	0.954938	0.955266	0.951336	0.983608	0.955222	0.95471	0.954896	0.954729	0.951328	0.954856
GCA_002915435.1_ASM291543v1	0.947467	0.947071	0.947898	0.954518	0.94759	0.947598	0.953803	0.95533	0.954174	0.947338	0.947316	0.946532	0.954526	0.946529	0.947369	0.947125	0.955527	0.947266	0.941697	0.947419	0.947256	0.946492	0.947726	0.988159	0.947907	0.947328	0.954253	0.947422	0.947387	0.954156	0.99044	0.947245	0.947204	0.94735	0.946688	0.990243	0.947381	0.946328	0.947076	0.947264	0.947782	0.94716	0.95417	0.947735	0.947226	0.947518	0.947494	0.947158	0.947386
GCA_001536645.1_12082_3_73	0.991346	0.991678	0.988496	0.955427	0.991626	0.991287	0.955676	0.954989	0.955632	0.999562	0.988747	0.964268	0.955626	0.962716	0.991394	0.991363	0.955231	0.991172	0.944633	0.999736	0.992358	0.964575	0.988196	0.946882	0.98846	0.992608	0.955185	0.992692	0.991247	0.955195	0.947099	0.992438	0.962889	0.992685	0.962398	0.947633	0.992501	0.964615	0.991293	0.992425	0.988334	0.962881	0.955021	0.988114	0.991425	0.98894	0.987352	0.962971	0.988892
GCA_001007555.1_2015-04-28	0.945752	0.945872	0.946306	0.95587	0.945961	0.946138	0.954373	0.953431	0.952991	0.945876	0.9461	0.944393	0.953099	0.944964	0.945698	0.946245	0.953472	0.945876	0.943874	0.945942	0.945699	0.945182	0.946183	0.981306	0.946244	0.945844	0.95507	0.945907	0.945808	0.954966	0.980456	0.945688	0.945468	0.945848	0.944895	0.979203	0.94587	0.944755	0.946214	0.945667	0.946088	0.945432	0.954906	0.946157	0.9459	0.946376	0.94612	0.945534	0.946168
GCA_001294565.1_ASM129456v1	0.990719	0.990909	0.988225	0.955503	0.991075	0.991042	0.955474	0.955252	0.955467	0.991122	0.988732	0.964346	0.955661	0.963023	0.990926	0.991123	0.955525	0.990681	0.944677	0.991123	0.991357	0.964712	0.988135	0.947001	0.988194	0.991065	0.955253	0.991082	0.991377	0.955231	0.947714	0.991085	0.96288	0.991352	0.962768	0.94792	0.991316	0.964844	0.991129	0.991087	0.988233	0.962903	0.955204	0.988408	0.990685	0.988763	0.987199	0.962946	0.988715
GCA_001540365.1_12082_2_68	0.988126	0.988417	0.999482	0.95557	0.988057	0.987952	0.955583	0.955073	0.95592	0.988269	0.989749	0.96397	0.956047	0.963386	0.987816	0.987874	0.955167	0.988134	0.944744	0.988409	0.988233	0.963732	0.999037	0.946976	0.99948	0.988332	0.955428	0.98844	0.988196	0.955372	0.947371	0.987905	0.962524	0.988376	0.962633	0.948811	0.9883	0.964035	0.987675	0.98808	0.999498	0.962627	0.955217	0.99932	0.988269	0.989861	0.988704	0.962711	0.989832
GCA_001539405.1_12082_3_38	0.988305	0.988486	0.999338	0.955528	0.988229	0.988154	0.955526	0.955168	0.956006	0.98836	0.989911	0.964087	0.956097	0.962981	0.988303	0.987985	0.955116	0.988143	0.944963	0.988386	0.988366	0.963736	0.999171	0.947222	0.999331	0.98831	0.955413	0.988324	0.988444	0.955393	0.947481	0.988296	0.962442	0.988366	0.962294	0.94829	0.988332	0.963998	0.987955	0.988299	0.99936	0.962446	0.955324	0.999596	0.988176	0.989923	0.988723	0.962491	0.989911
GCA_001538585.1_12082_3_75	0.98791	0.988653	0.999778	0.955519	0.988059	0.987795	0.955488	0.954889	0.955915	0.988139	0.989748	0.963623	0.955994	0.962809	0.987854	0.98749	0.95515	0.988153	0.944722	0.988252	0.988163	0.963643	0.999389	0.947022	0.999779	0.988036	0.955384	0.988407	0.988235	0.955323	0.94731	0.988092	0.962396	0.988476	0.962125	0.948497	0.988206	0.963936	0.987504	0.988092	0.999523	0.962391	0.955202	0.999507	0.988008	0.98999	0.988554	0.962441	0.989935
GCA_001538445.1_12082_2_56	0.988116	0.988666	0.999746	0.955536	0.988089	0.988288	0.955517	0.95508	0.956049	0.988262	0.989872	0.963979	0.956152	0.962856	0.98805	0.988104	0.955178	0.988287	0.944925	0.98844	0.988388	0.963837	0.999448	0.947128	0.999762	0.988418	0.955479	0.988509	0.988451	0.955434	0.94744	0.988224	0.962443	0.988507	0.962263	0.94874	0.988317	0.964098	0.988079	0.988251	0.999515	0.962483	0.955262	0.99935	0.988327	0.989959	0.988662	0.962635	0.990003
GCA_002104105.1_ASM210410v1	0.991425	0.991545	0.988404	0.955367	0.991596	0.991191	0.955443	0.95504	0.95548	0.991889	0.988352	0.964362	0.955802	0.962546	0.991346	0.991232	0.955386	0.990782	0.944735	0.99197	0.991097	0.964676	0.988175	0.946718	0.988391	0.990489	0.955211	0.991482	0.991781	0.955222	0.947207	0.991184	0.962531	0.991632	0.962478	0.947649	0.991209	0.964684	0.990986	0.991087	0.988373	0.962618	0.955084	0.988107	0.990873	0.98847	0.986538	0.962695	0.988453
GCA_001538425.1_12082_2_74	0.991387	0.991435	0.988479	0.955323	0.99134	0.99195	0.955578	0.9551	0.955674	0.992652	0.98886	0.964337	0.955846	0.962508	0.991384	0.991984	0.955181	0.991512	0.944637	0.992658	0.999705	0.964472	0.988468	0.947106	0.988462	0.999741	0.955155	0.999674	0.99094	0.955228	0.947181	0.999671	0.962674	0.999623	0.962449	0.947675	0.999689	0.964506	0.991946	0.999675	0.988502	0.962712	0.955056	0.988458	0.991424	0.988888	0.987381	0.962729	0.988884
GCA_002899335.1_ASM289933v1	0.955056	0.954949	0.955164	0.987147	0.954857	0.955095	0.986111	0.955006	0.969858	0.955119	0.954561	0.951789	0.970177	0.951464	0.955057	0.95516	0.955325	0.954958	0.946224	0.95515	0.95503	0.951888	0.955044	0.95444	0.955179	0.954995	0.98494	0.955059	0.954616	0.984666	0.95439	0.955006	0.951168	0.955141	0.951541	0.954372	0.955144	0.951711	0.955173	0.955015	0.955096	0.951198	0.984759	0.955059	0.95484	0.954674	0.954554	0.951202	0.954676
GCA_001940505.1_ASM194050v1	0.954109	0.953911	0.95454	0.990884	0.953997	0.953973	0.981221	0.954202	0.968398	0.954252	0.954247	0.950451	0.968672	0.950264	0.954126	0.954048	0.954606	0.953715	0.946755	0.954257	0.953958	0.951012	0.954417	0.954213	0.954546	0.953794	0.984553	0.954165	0.954099	0.984466	0.954067	0.953779	0.950367	0.954123	0.950358	0.954047	0.953965	0.95055	0.953988	0.953834	0.954599	0.950333	0.984441	0.954409	0.953876	0.954295	0.953565	0.950455	0.95414
GCA_002220635.1_ASM222063v1	0.964607	0.964486	0.963764	0.952136	0.964786	0.96473	0.95284	0.954071	0.953266	0.964968	0.964706	0.989728	0.953491	0.980907	0.964608	0.96481	0.954361	0.96496	0.94487	0.964974	0.964659	0.990227	0.963579	0.945464	0.963783	0.964562	0.95211	0.9647	0.964922	0.951905	0.946295	0.964562	0.980124	0.964805	0.980826	0.946424	0.964675	0.990074	0.964797	0.96459	0.963776	0.980187	0.952016	0.963847	0.965088	0.964714	0.963815	0.980118	0.964708
GCA_001537905.1_12082_5_34	0.991485	0.991484	0.988355	0.955312	0.991658	0.991381	0.955653	0.954976	0.955589	0.999476	0.988778	0.964301	0.955605	0.962774	0.991521	0.991432	0.95515	0.991125	0.944588	0.999614	0.992447	0.964595	0.988036	0.946801	0.988334	0.992328	0.955157	0.992552	0.991236	0.955111	0.947126	0.992529	0.962768	0.992583	0.962356	0.94754	0.992484	0.964626	0.991235	0.992441	0.988357	0.962861	0.954982	0.988026	0.991488	0.988868	0.987308	0.962922	0.988791
GCA_001540785.1_12082_3_83	0.990497	0.99107	0.987045	0.955337	0.991131	0.991145	0.955275	0.955031	0.955308	0.991519	0.988682	0.964656	0.955381	0.961869	0.990813	0.991176	0.95522	0.991081	0.944558	0.991455	0.991355	0.96486	0.987043	0.946576	0.987033	0.990547	0.95506	0.991515	0.991481	0.955096	0.94697	0.991484	0.961782	0.991506	0.960947	0.947508	0.991296	0.964739	0.991138	0.991499	0.98704	0.961797	0.954977	0.986957	0.999534	0.988681	0.986885	0.961793	0.988691
GCA_002762595.1_ASM276259v1	0.953335	0.953184	0.953386	0.987518	0.95317	0.95322	0.9819	0.953208	0.967978	0.953468	0.953134	0.949935	0.96802	0.949393	0.953353	0.953284	0.953572	0.95323	0.945006	0.953464	0.953126	0.950059	0.953376	0.95266	0.95334	0.953267	0.98327	0.953261	0.953215	0.983149	0.952513	0.95318	0.949379	0.953236	0.94929	0.952714	0.953277	0.949984	0.953228	0.953129	0.953375	0.949348	0.983019	0.953318	0.952988	0.953373	0.952874	0.949405	0.953213
GCA_900108825.1_SM1890	0.96219	0.962323	0.962274	0.951575	0.962358	0.962565	0.951733	0.953471	0.952565	0.962533	0.962498	0.98053	0.952674	0.994105	0.962144	0.962685	0.953889	0.962671	0.944046	0.962575	0.962395	0.980933	0.962102	0.945789	0.96232	0.961873	0.951378	0.962521	0.962833	0.951253	0.946173	0.96236	0.990771	0.962514	0.993785	0.94652	0.962488	0.980698	0.962549	0.962387	0.96221	0.991506	0.9512	0.962102	0.962814	0.962599	0.962112	0.990672	0.962517
GCA_002872515.1_ASM287251v1	0.947631	0.947713	0.947882	0.95468	0.947681	0.947842	0.954165	0.955621	0.954644	0.94754	0.94772	0.946803	0.954821	0.946941	0.947579	0.94789	0.955587	0.947431	0.942005	0.947577	0.947538	0.9467	0.947813	0.988588	0.947878	0.947524	0.954524	0.947608	0.94761	0.9545	0.990006	0.947513	0.947298	0.947588	0.946902	0.990113	0.947531	0.946632	0.947852	0.947511	0.947861	0.947296	0.954482	0.947866	0.947539	0.947791	0.94792	0.947308	0.947799
GCA_001540265.1_12082_2_57	0.990806	0.991293	0.987997	0.955367	0.990789	0.999527	0.955534	0.955043	0.955478	0.991246	0.988698	0.963914	0.955572	0.96277	0.990886	0.999538	0.955141	0.99105	0.944487	0.991346	0.991722	0.964505	0.987604	0.947056	0.988046	0.990796	0.955185	0.991435	0.990898	0.955121	0.94728	0.991605	0.962795	0.991987	0.962448	0.947656	0.99185	0.964605	0.999519	0.991616	0.988069	0.962796	0.955012	0.98805	0.991122	0.988847	0.987202	0.962915	0.988734
GCA_001539365.1_12082_2_58	0.99076	0.991248	0.987972	0.955365	0.990785	0.999513	0.955493	0.95504	0.955481	0.991186	0.988641	0.963908	0.955578	0.962775	0.990835	0.99954	0.955148	0.991012	0.944479	0.991339	0.991662	0.964457	0.987512	0.946875	0.987951	0.990774	0.955149	0.991345	0.990897	0.955116	0.947271	0.991473	0.962759	0.991875	0.962444	0.947654	0.99183	0.964606	0.99953	0.991514	0.988024	0.962754	0.955008	0.987989	0.99105	0.988842	0.987198	0.962898	0.988677
GCA_001022215.1_ASM102221v1	0.963034	0.962856	0.963236	0.951826	0.963136	0.963013	0.952054	0.953677	0.952533	0.9633	0.962907	0.98088	0.952749	0.994714	0.963029	0.96313	0.954016	0.963294	0.944159	0.963316	0.963092	0.981129	0.963243	0.946494	0.963288	0.963051	0.951791	0.963133	0.963437	0.951598	0.946846	0.963076	0.990772	0.963133	0.993744	0.947396	0.963046	0.980966	0.963091	0.963095	0.96326	0.991393	0.951746	0.963261	0.963299	0.962933	0.96255	0.990791	0.962913
GCA_001538625.1_12082_2_44	0.99145	0.991501	0.988527	0.95535	0.991355	0.9913	0.955616	0.955072	0.955659	0.99268	0.988917	0.964263	0.955799	0.962518	0.991453	0.991373	0.955187	0.991378	0.944608	0.992694	0.999624	0.964289	0.988294	0.946833	0.988528	0.999717	0.955074	0.999765	0.991324	0.955106	0.947187	0.99961	0.962622	0.999697	0.962437	0.947699	0.999739	0.964479	0.9914	0.999607	0.988535	0.962653	0.954973	0.988545	0.991395	0.988939	0.987428	0.962684	0.988933
GCA_000633555.1_de_novo	0.944635	0.944735	0.945015	0.947426	0.944652	0.944583	0.946008	0.941904	0.943837	0.944574	0.944863	0.944678	0.943942	0.943816	0.944618	0.944706	0.941921	0.944433	0.999228	0.944642	0.944403	0.945027	0.944871	0.941675	0.944896	0.944506	0.947455	0.944598	0.944591	0.947566	0.941586	0.944476	0.944115	0.944601	0.944025	0.941978	0.94452	0.944941	0.944656	0.944424	0.944897	0.944106	0.947334	0.944836	0.944572	0.944973	0.944777	0.944167	0.944939
GCA_002220655.1_ASM222065v1	0.992454	0.991548	0.98858	0.955508	0.992364	0.991335	0.955609	0.955148	0.955604	0.991617	0.988708	0.964578	0.955726	0.963043	0.992466	0.991321	0.955461	0.992164	0.944654	0.991605	0.991544	0.964964	0.988594	0.946987	0.988609	0.991256	0.955263	0.991567	0.992338	0.955245	0.947372	0.991531	0.962915	0.991602	0.962682	0.947299	0.991497	0.964951	0.991298	0.99153	0.98862	0.962907	0.9552	0.988603	0.991229	0.988776	0.987038	0.962974	0.988712
GCA_001538945.1_12082_3_34	0.991085	0.991397	0.988056	0.95534	0.990768	0.999646	0.955603	0.955084	0.955589	0.9913	0.98885	0.964064	0.955735	0.9629	0.991074	0.999701	0.955169	0.991025	0.944609	0.991269	0.991919	0.964453	0.987636	0.947091	0.988042	0.991051	0.95511	0.991428	0.991179	0.955172	0.947357	0.991692	0.962859	0.991977	0.962532	0.947631	0.991699	0.964705	0.999733	0.991659	0.988061	0.962891	0.95507	0.988001	0.991183	0.988789	0.987213	0.962893	0.988832
GCA_002250685.1_ASM225068v1	0.962229	0.962129	0.962716	0.951586	0.96226	0.96249	0.95205	0.953177	0.952471	0.962636	0.96203	0.980113	0.952669	0.994008	0.962223	0.962612	0.953692	0.962653	0.94393	0.962658	0.962426	0.980849	0.9626	0.945997	0.96275	0.962302	0.951317	0.962497	0.962767	0.951398	0.94654	0.962356	0.989939	0.962463	0.994106	0.946776	0.962457	0.980447	0.962494	0.962393	0.962765	0.990104	0.95117	0.962616	0.962584	0.962113	0.961755	0.989954	0.962027
GCA_001539605.1_12082_3_80	0.990676	0.990841	0.988272	0.955301	0.991078	0.991181	0.95526	0.955047	0.955302	0.991533	0.988627	0.9646	0.95538	0.96301	0.990845	0.991175	0.955201	0.991062	0.944562	0.991456	0.991424	0.964824	0.988228	0.946748	0.988228	0.990576	0.955049	0.991373	0.991288	0.955099	0.947081	0.991387	0.962888	0.991396	0.962757	0.947611	0.991318	0.964732	0.991145	0.991368	0.988294	0.962871	0.954989	0.988232	0.999605	0.988645	0.98684	0.962893	0.98864
GCA_001540525.1_12082_2_76	0.987828	0.988546	0.999641	0.955477	0.988027	0.988042	0.95548	0.954962	0.955865	0.988096	0.989689	0.963818	0.955938	0.962708	0.987824	0.987902	0.955081	0.988116	0.944716	0.988224	0.988131	0.963716	0.999249	0.947029	0.999655	0.988035	0.95534	0.988388	0.988151	0.955292	0.947259	0.988037	0.962273	0.98842	0.96204	0.948746	0.98842	0.963851	0.98788	0.988044	0.99943	0.96228	0.955133	0.99943	0.988232	0.989967	0.988526	0.962286	0.989956
GCA_001536445.1_12082_2_63	0.991373	0.991375	0.988229	0.955323	0.991282	0.991488	0.955534	0.954997	0.955648	0.992767	0.988838	0.964161	0.955805	0.962461	0.991427	0.991583	0.955178	0.991306	0.944577	0.992671	0.999699	0.9643	0.98819	0.946917	0.988262	0.999691	0.95505	0.999676	0.990878	0.955057	0.947173	0.99966	0.962451	0.999621	0.962279	0.947593	0.999641	0.964497	0.991534	0.999673	0.988286	0.962501	0.954971	0.988325	0.991282	0.988906	0.987298	0.962627	0.988808
GCA_000735445.1_GSMA_DRAFTv1	0.956295	0.955856	0.956475	0.969765	0.956101	0.956211	0.97112	0.960335	0.98795	0.956305	0.955844	0.953306	0.988332	0.952707	0.956275	0.956262	0.960656	0.956118	0.943884	0.956268	0.956021	0.953818	0.95645	0.953432	0.956579	0.956046	0.97011	0.9563	0.956303	0.970053	0.953665	0.955907	0.952511	0.956176	0.952817	0.954026	0.956129	0.953656	0.956245	0.955943	0.956504	0.952546	0.97	0.956464	0.955925	0.955849	0.955439	0.95257	0.955761
GCA_001539785.1_12082_2_36	0.990606	0.990723	0.988368	0.955352	0.990661	0.990556	0.955599	0.955153	0.955603	0.990916	0.9887	0.96436	0.955681	0.962909	0.990782	0.990325	0.955238	0.990548	0.944792	0.99087	0.990892	0.964719	0.988041	0.946976	0.988234	0.990769	0.955123	0.990754	0.990531	0.955179	0.947385	0.990739	0.962778	0.990759	0.962565	0.94784	0.990696	0.964783	0.990199	0.990729	0.988374	0.962761	0.955071	0.988298	0.99075	0.988761	0.986885	0.962892	0.988708
GCA_001539965.1_12082_2_38	0.990582	0.990725	0.988305	0.95528	0.990585	0.990516	0.955527	0.955097	0.955589	0.990802	0.988665	0.964346	0.955664	0.962751	0.990708	0.990263	0.955195	0.990609	0.944735	0.990819	0.990759	0.964754	0.987978	0.946895	0.988287	0.990646	0.955123	0.990712	0.990505	0.955107	0.947274	0.990696	0.96265	0.99075	0.962442	0.947698	0.990764	0.964582	0.99012	0.990714	0.988362	0.962669	0.955016	0.988345	0.990717	0.988693	0.986841	0.962711	0.988624
GCA_000739215.1_ASM73921v1	0.992174	0.992005	0.988544	0.955341	0.992254	0.991226	0.955417	0.955022	0.955368	0.992589	0.988615	0.964392	0.955644	0.962615	0.992191	0.991381	0.955276	0.990861	0.944633	0.992491	0.991678	0.964454	0.98846	0.946799	0.98855	0.991559	0.955083	0.991619	0.992202	0.955099	0.947099	0.991465	0.962682	0.991935	0.962516	0.947524	0.99171	0.964548	0.991388	0.991452	0.988575	0.962706	0.954998	0.988562	0.991446	0.988629	0.986858	0.962712	0.988624
GCA_001537165.1_12082_5_44	0.988284	0.988563	0.99972	0.95548	0.988032	0.988038	0.955564	0.955125	0.955983	0.988243	0.98973	0.963914	0.956101	0.962954	0.988218	0.988226	0.955068	0.987997	0.944901	0.988259	0.988305	0.963625	0.999308	0.94708	0.999725	0.988104	0.955349	0.988376	0.988324	0.955332	0.947331	0.988104	0.962441	0.988525	0.962254	0.948236	0.988494	0.963965	0.988189	0.988129	0.999501	0.962503	0.955348	0.999521	0.988061	0.989901	0.988573	0.962446	0.989859
GCA_001536895.1_12082_3_47	0.999427	0.991574	0.98817	0.955444	0.991389	0.990926	0.955549	0.955045	0.955605	0.991356	0.98853	0.964073	0.955754	0.962418	0.999517	0.990958	0.955186	0.991069	0.944566	0.991371	0.991005	0.964457	0.987932	0.946967	0.988131	0.990768	0.955202	0.991399	0.991199	0.955154	0.947248	0.991067	0.962638	0.99155	0.962384	0.947599	0.991294	0.964398	0.990958	0.990991	0.987983	0.962576	0.955008	0.988159	0.99121	0.988714	0.986963	0.962626	0.98871
[truncated: 330 more columns]

## Sheet: SecretionSystems
TypeSS	gene	RPA1 LOCUS_TAG	RPH1 LOCUS_TAG	KEGG Orthology	Description
I	tolC	B7L32_14185	B7L62_11210	K12340	outer membrane protein
II	gspC	B7L32_09140		K02452	general secretion pathway protein C
II	gspD	B7L32_09145		K02453	general secretion pathway protein D
II	gspE	B7L32_09150		K02454	general secretion pathway protein E
II	gspF	B7L32_09155		K02455	general secretion pathway protein F
II	gspG	B7L32_09160		K02456	general secretion pathway protein G
II	gspH	B7L32_09165		K02457	general secretion pathway protein H
II	gspI	B7L32_09170		K02458	general secretion pathway protein I
II	gspJ	B7L32_09175		K02459	general secretion pathway protein J
II	gspK	B7L32_09180		K02460	general secretion pathway protein K
II	gspL	B7L32_09185		K02461	general secretion pathway protein L
II	gspM	B7L32_09190		K02462	general secretion pathway protein M
II	gspO	B7L32_09195		K02464	general secretion pathway protein O
II	gspS	B7L32_02340, B7L32_09200	B7L62_03675	K02465	general secretion pathway protein S
Sec-SRP	secA	B7L32_18365	B7L62_17450	K03070	preprotein translocase subunit SecA
Sec-SRP	secB	B7L32_22140	B7L62_23425	K03071	preprotein translocase subunit SecB
Sec-SRP	secD	B7L32_08890	B7L62_09755	K03072	preprotein translocase subunit SecD
Sec-SRP	secE	B7L32_25000	B7L62_24200	K03073	preprotein translocase subunit SecE
Sec-SRP	secF	B7L32_08895	B7L62_09750	K03074	preprotein translocase subunit SecF
Sec-SRP	secG	B7L32_21345	B7L62_13340	K03075	preprotein translocase subunit SecG
Sec-SRP	secM	B7L32_18370	B7L62_17455	K13301	secretion monitor
Sec-SRP	secY	B7L32_25255	B7L62_24455	K03076	preprotein translocase subunit SecY
Sec-SRP	ffh	B7L32_17935	B7L62_17035	K03106	signal recognition particle subunit SRP54 [EC:3.6.5.4]
Sec-SRP	ftsY	B7L32_16170	B7L62_20355	K03110	fused signal recognition particle receptor
Sec-SRP	yajC	B7L32_08885	B7L62_09760	K03210	preprotein translocase subunit YajC
Sec-SRP	yidC	B7L32_15295	B7L62_22870	K03217	YidC/Oxa1 family membrane protein insertase
Tat	tatA	B7L32_16325	B7L62_20200	K03116	sec-independent protein translocase protein TatA
Tat	tatB	B7L32_16330	B7L62_20195	K03117	sec-independent protein translocase protein TatB
Tat	tatC	B7L32_16335	B7L62_20190	K03118	sec-independent protein translocase protein TatC
Tat	tatE	B7L32_09625	B7L62_08995	K03425	sec-independent protein translocase protein TatE
V	shlA	B7L32_23480	B7L62_12310	K11016	hemolysin (shlA, hhdA, hpmA)
V	shlB	B7L32_23485	B7L62_12305	K11017	hemolysin activation/secretion protein (shlB, hhdB, hpmB)
VI	impL/icmF	B7L32_02945, B7L32_02245	B7L62_03100, B7L62_03770	K11891	type VI secretion system protein ImpL
VI	dotU/impK	B7L32_02950*, B7L32_02240	B7L62_03095*, B7L62_03775,	K11892	type VI secretion system protein ImpK
VI	hcp	B7L32_02910*,B7L32_02180	B7L62_03125*,B7L62_10945,B7L62_10950, B7L62_03835	K11903	type VI secretion system secreted protein Hcp
VI	vgrG	B7L32_02830, B7L32_03000, B7L32_02205	B7L62_03045,B7L62_03200, B7L62_03810	K11904	type VI secretion system secreted protein VgrG
VI	lip/vasD	B7L32_02960, B7L32_02230	B7L62_03085, B7L62_03785	K11906	type VI secretion system protein VasD
VI	clpV/vasG	B7L32_02840*, B7L32_02200	B7L62_03190*, B7L62_03815	K11907	type VI secretion system protein VasG
VI	fha1	B7L32_02875	B7L62_03155	K11913	type VI secretion system protein
* sequences used for primer design

## Sheet: SharedOrExclusiveKOrthologous
Strains	LOCUS_TAGs (* plasmidial)	KEGG Orthology	KEGG orthology(KO) description
RPA1	B7L32_00275	K15584	nickel transport system substrate-binding protein
RPA1	B7L32_01200	K00450	gentisate 1,2-dioxygenase [EC:1.13.11.4]
RPA1	B7L32_01205	K16165	fumarylpyruvate hydrolase [EC:3.7.1.20]
RPA1	B7L32_01210	K01801	maleylpyruvate isomerase [EC:5.2.1.4]
RPA1	B7L32_02100	K05819	MFS transporter, AAHS family, 3-hydroxyphenylpropionic acid transporter
RPA1	B7L32_02105	K00457	4-hydroxyphenylpyruvate dioxygenase [EC:1.13.11.27]
RPA1	B7L32_02110	K00449	protocatechuate 3,4-dioxygenase, beta subunit [EC:1.13.11.3]
RPA1	B7L32_02115	K00448	protocatechuate 3,4-dioxygenase, alpha subunit [EC:1.13.11.3]
RPA1	B7L32_02130	K01857	3-carboxy-cis,cis-muconate cycloisomerase [EC:5.5.1.2]
RPA1	B7L32_02425	K15654	surfactin family lipopeptide synthetase A
RPA1	B7L32_02980	K15352	secreted effector protein PipB2
RPA1	B7L32_03260	K14059	integrase
RPA1	B7L32_03510	K09961	uncharacterized protein
RPA1	B7L32_05040	K17202	erythritol transport system substrate-binding protein
RPA1	B7L32_05050	K17204	erythritol transport system ATP-binding protein
RPA1	B7L32_05055	K17203	erythritol transport system permease protein
RPA1	B7L32_05065	K08261	D-sorbitol dehydrogenase (acceptor) [EC:1.1.99.21]
RPA1	B7L32_05220	K16199	dipeptide transport system substrate-binding protein
RPA1	B7L32_05305	K00481	p-hydroxybenzoate 3-monooxygenase [EC:1.14.13.2]
RPA1	B7L32_05335	K00106	xanthine dehydrogenase/oxidase [EC:1.17.1.4 1.17.3.2]
RPA1	B7L32_05375	K04023	ethanolamine transporter
RPA1	B7L32_05590	K00263	leucine dehydrogenase [EC:1.4.1.9]
RPA1	B7L32_05650	K17724	aconitate decarboxylase [EC:4.1.1.6]
RPA1	B7L32_05825	K13277	minor extracellular protease Epr [EC:3.4.21.-]
RPA1	B7L32_07690	K02488	two-component system, cell cycle response regulator [EC:2.7.7.65]
RPA1	B7L32_07830	K01817	phosphoribosylanthranilate isomerase [EC:5.3.1.24]
RPA1	B7L32_07945	K07727	putative transcriptional regulator
RPA1	B7L32_08095	K02433	aspartyl-tRNA(Asn)/glutamyl-tRNA(Gln) amidotransferase subunit A [EC:6.3.5.6 6.3.5.7]
RPA1	B7L32_08180	K01430	urease subunit gamma [EC:3.5.1.5]
RPA1	B7L32_08185	K01429	urease subunit beta [EC:3.5.1.5]
RPA1	B7L32_08190	K01428	urease subunit alpha [EC:3.5.1.5]
RPA1	B7L32_08200	K03188	urease accessory protein
RPA1	B7L32_08205	K03189	urease accessory protein
RPA1	B7L32_08210	K03190	urease accessory protein
RPA1	B7L32_08215	K08717	urea transporter
RPA1	B7L32_08220	K07241	high-affinity nickel-transport protein
RPA1	B7L32_09140	K02452	general secretion pathway protein C
RPA1	B7L32_09145	K02453	general secretion pathway protein D
RPA1	B7L32_09150	K02454	general secretion pathway protein E
RPA1	B7L32_09155	K02455	general secretion pathway protein F
RPA1	B7L32_09160	K02456	general secretion pathway protein G
RPA1	B7L32_09165	K02457	general secretion pathway protein H
RPA1	B7L32_09170	K02458	general secretion pathway protein I
RPA1	B7L32_09175	K02459	general secretion pathway protein J
RPA1	B7L32_09180	K02460	general secretion pathway protein K
RPA1	B7L32_09185	K02461	general secretion pathway protein L
RPA1	B7L32_09190	K02462	general secretion pathway protein M
RPA1	B7L32_09195	K02654	leader peptidase (prepilin peptidase) / N-methyltransferase [EC:3.4.23.43 2.1.1.-]
RPA1	B7L32_09380	K12242	pyochelin biosynthetic protein PchC
RPA1	B7L32_09475	K08137	MFS transporter, SP family, galactose:H+ symporter
RPA1	B7L32_09825	K02804	PTS system, N-acetylglucosamine-specific IIC component
RPA1	B7L32_10590	K03776	aerotaxis receptor
RPA1	B7L32_10620	K00841	aminotransferase [EC:2.6.1.-]
RPA1	B7L32_10725	K03445	MFS transporter, DHA1 family, purine ribonucleoside efflux pump
RPA1	B7L32_10935	K07746	antitoxin ParD1/3/4
RPA1	B7L32_11080	K18540	(R)-amidase [EC:3.5.1.100]
RPA1	B7L32_11610	K01790	dTDP-4-dehydrorhamnose 3,5-epimerase [EC:5.1.3.13]
RPA1	B7L32_11615	K00067	dTDP-4-dehydrorhamnose reductase [EC:1.1.1.133]
RPA1	B7L32_11620	K07011	uncharacterized protein
RPA1	B7L32_12810	K05925	mRNA (2'-O-methyladenosine-N6-)-methyltransferase [EC:2.1.1.62]
RPA1	B7L32_12820	K01160	crossover junction endodeoxyribonuclease RusA [EC:3.1.22.4]
RPA1	B7L32_12850	K03791	putative chitinase
RPA1	B7L32_13330	K02778	PTS system, glucose-specific IIB component [EC:2.7.1.199]
RPA1	B7L32_14605	K07122	phospholipid transport system transporter-binding protein
RPA1	B7L32_15400	K02204	homoserine kinase type II [EC:2.7.1.39]
RPA1	B7L32_16450	K15550	outer membrane protein, multidrug efflux system
RPA1	B7L32_16770	K17535	serine/threonine-protein kinase TNNI3K [EC:2.7.11.1]
RPA1	B7L32_17475	K00142	acyl-CoA synthetase [EC:6.2.1.-]
RPA1	B7L32_19480,B7L32_19520	K07357	type 1 fimbriae regulatory protein FimB
RPA1	B7L32_19495	K07349	minor fimbrial subunit
RPA1	B7L32_19500	K07350	minor fimbrial subunit
RPA1	B7L32_19695	K06143	inner membrane protein
RPA1	B7L32_19700	K07641	two-component system, OmpR family, sensor histidine kinase CreC [EC:2.7.13.3]
RPA1	B7L32_19705	K07663	two-component system, OmpR family, catabolic regulation response regulator CreB
RPA1	B7L32_20545	K03477	DeoR family transcriptional regulator, ulaG and ulaABCDEF operon transcriptional repressor
RPA1	B7L32_20550	K03476	L-ascorbate 6-phosphate lactonase [EC:3.1.1.-]
RPA1	B7L32_20570	K03078	3-dehydro-L-gulonate-6-phosphate decarboxylase [EC:4.1.1.85]
RPA1	B7L32_20575	K03079	L-ribulose-5-phosphate 3-epimerase [EC:5.1.3.22]
RPA1	B7L32_20580	K03077	L-ribulose-5-phosphate 4-epimerase [EC:5.1.3.4]
RPA1	B7L32_20885	K11249	cysteine/O-acetylserine efflux protein
RPA1	B7L32_21515	K07322	regulator of cell morphogenesis and NO signaling
RPA1	B7L32_23180	K02487	type IV pili sensor histidine kinase and response regulator
RPA1	B7L32_23250	K07332	archaeal flagellar protein FlaI
RPA1	B7L32_24130	K02049	NitT/TauT family transport system ATP-binding protein
RPA1	B7L32_24150	K07592	LysR family transcriptional regulator, tdc operon transcriptional activator
RPA1	B7L32_24180	K04095	cell filamentation protein
RPA1	B7L32_25390	K07316	adenine-specific DNA-methyltransferase [EC:2.1.1.72]
RPA1	B7L32_25395	K01156	type III restriction enzyme [EC:3.1.21.5]
RPA1	*B7L32_25505	K00663	aminoglycoside 6'-N-acetyltransferase [EC:2.3.1.82]
RPA1	*B7L32_25515	K17838	beta-lactamase class D [EC:3.5.2.6]
RPH1	B7L62_00455	K21085	diguanylate cyclase [EC:2.7.7.65]
RPH1	B7L62_00710	K02027	multiple sugar transport system substrate-binding protein
RPH1	B7L62_00715	K10118	raffinose/stachyose/melibiose transport system permease protein
RPH1	B7L62_00720	K02026	multiple sugar transport system permease protein
RPH1	B7L62_00725	K10112	multiple sugar transport system ATP-binding protein
RPH1	B7L62_01100	K03277	heptosyltransferase IV [EC:2.4.-.-]
RPH1	B7L62_01165	K13650	MqsR-controlled colanic acid and biofilm protein A
RPH1	B7L62_01340	K03392	aminocarboxymuconate-semialdehyde decarboxylase [EC:4.1.1.45]
RPH1	B7L62_03330	K01856	muconate cycloisomerase [EC:5.5.1.1]
RPH1	B7L62_03335	K03464	muconolactone D-isomerase [EC:5.3.3.4]
RPH1	B7L62_03340	K03381	catechol 1,2-dioxygenase [EC:1.13.11.1]
RPH1	B7L62_03345	K05549	benzoate/toluate 1,2-dioxygenase subunit alpha [EC:1.14.12.10 1.14.12.-]
RPH1	B7L62_03350	K05550	benzoate/toluate 1,2-dioxygenase subunit beta [EC:1.14.12.10 1.14.12.-]
RPH1	B7L62_03355	K05784	benzoate/toluate 1,2-dioxygenase reductase component [EC:1.18.1.-]
RPH1	B7L62_03360	K05783	dihydroxycyclohexadiene carboxylate dehydrogenase [EC:1.3.1.25 1.3.1.-]
RPH1	B7L62_03740	K15666	fengycin family lipopeptide synthetase C
RPH1	B7L62_03895	K18991	AraC family transcriptional regulator, activator of mtrCDE
RPH1	B7L62_03995	K08368	MFS transporter, putative metabolite transport protein
RPH1	B7L62_04295	K08369	MFS transporter, putative metabolite:H+ symporter
RPH1	B7L62_04550	K00008	L-iditol 2-dehydrogenase [EC:1.1.1.14]
RPH1	B7L62_04850	K08357	tetrathionate reductase subunit A
RPH1	B7L62_04855	K08359	tetrathionate reductase subunit C
RPH1	B7L62_04860	K08358	tetrathionate reductase subunit B
RPH1	B7L62_04865	K14986	two-component system, LuxR family, sensor kinase FixL [EC:2.7.13.3]
RPH1	B7L62_04870	K13041	two-component system, LuxR family, response regulator TtrR
RPH1	B7L62_04895	K17837	metallo-beta-lactamase class B [EC:3.5.2.6]
RPH1	B7L62_05535	K02196	heme exporter protein D
RPH1	B7L62_05635	K11936	poly-beta-1,6-N-acetyl-D-glucosamine synthase [EC:2.4.1.-]
RPH1	B7L62_05640	K11931	biofilm PGA synthesis lipoprotein PgaB [EC:3.-.-.-]
RPH1	B7L62_05645	K11935	biofilm PGA synthesis protein PgaA
RPH1	B7L62_06010	K07341	death on curing protein
RPH1	B7L62_06450	K01788	N-acylglucosamine-6-phosphate 2-epimerase [EC:5.1.3.9]
RPH1	B7L62_06820	K12995	rhamnosyl/mannosyltransferase [EC:2.4.1.-]
RPH1	B7L62_06825	K12994	alpha-1,3-rhamnosyl/mannosyltransferase [EC:2.4.1.-]
RPH1	B7L62_06835	K18827	O-antigen chain-terminating methyltransferase [EC:2.1.1.- 2.1.1.294 2.7.1.181]
RPH1	B7L62_08000	K00812	aspartate aminotransferase [EC:2.6.1.1]
RPH1	B7L62_08795	K02803	PTS system, N-acetylglucosamine-specific IIB component [EC:2.7.1.193]
RPH1	B7L62_09190	K00926	carbamate kinase [EC:2.7.2.2]
RPH1	B7L62_09205	K02381	FdrA protein
RPH1	B7L62_09210	K00073	ureidoglycolate dehydrogenase (NAD+) [EC:1.1.1.350]
RPH1	B7L62_09225	K14977	(S)-ureidoglycine aminohydrolase [EC:3.5.3.26]
RPH1	B7L62_09240	K00042	2-hydroxy-3-oxopropionate reductase [EC:1.1.1.60]
RPH1	B7L62_09250	K01608	tartronate-semialdehyde synthase [EC:4.1.1.47]
RPH1	B7L62_09255	K10973	IclR family transcriptional regulator, negative regulator of allantoin and glyoxylate utilization operons
RPH1	B7L62_09260	K01483	ureidoglycolate lyase [EC:4.3.2.3]
RPH1	B7L62_09265	K10972	LysR family transcriptional regulator, transcriptional activator of the allD operon
RPH1	B7L62_09285	K00253	isovaleryl-CoA dehydrogenase [EC:1.3.8.4]
RPH1	B7L62_09305	K09251	putrescine aminotransferase [EC:2.6.1.82]
RPH1	B7L62_09310	K21103	phenazine-1-carboxylate N-methyltransferase [EC:2.1.1.327]
RPH1	B7L62_09330	K13613	polyketide synthase PksM
RPH1	B7L62_09445	K09790	uncharacterized protein
RPH1	B7L62_10160	K14591	protein AroM
RPH1	B7L62_11020	K14057	LysR family transcriptional regulator, regulator of abg operon
RPH1	B7L62_11025	K12940	aminobenzoyl-glutamate utilization protein A
RPH1	B7L62_11030	K12941	aminobenzoyl-glutamate utilization protein B
RPH1	B7L62_11035	K12942	aminobenzoyl-glutamate transport protein
RPH1	B7L62_11125	K03457	nucleobase:cation symporter-1, NCS1 family
RPH1	B7L62_11415	K07334	proteic killer suppression protein
RPH1	B7L62_11420	K21498	antitoxin HigA-1
RPH1	B7L62_11965	K00016	L-lactate dehydrogenase [EC:1.1.1.27]
RPH1	B7L62_12110	K13979	uncharacterized zinc-type alcohol dehydrogenase-like protein [EC:1.-.-.-]
RPH1	B7L62_12525	K00455	3,4-dihydroxyphenylacetate 2,3-dioxygenase [EC:1.13.11.15]
RPH1	B7L62_12715	K01823	isopentenyl-diphosphate Delta-isomerase [EC:5.3.3.2]
RPH1	B7L62_12925	K07448	restriction system protein
RPH1	B7L62_12930	K03427	type I restriction enzyme M protein [EC:2.1.1.72]
RPH1	B7L62_12935	K01154	type I restriction enzyme, S subunit [EC:3.1.21.3]
RPH1	B7L62_12945	K01153	type I restriction enzyme, R subunit [EC:3.1.21.3]
RPH1	B7L62_13065	K07395	putative proteasome-type protease
RPH1	B7L62_13840	K19055	Ala-tRNA(Pro) deacylase [EC:3.1.1.-]
RPH1	B7L62_13865	K05548	MFS transporter, AAHS family, benzoate transport protein
RPH1	B7L62_14010	K04788	mycobactin phenyloxazoline synthetase
RPH1	B7L62_15070	K01821	4-oxalocrotonate tautomerase [EC:5.3.2.6]
RPH1	B7L62_15285	K02749	PTS system, alpha-glucoside-specific IIB component [EC:2.7.1.208 2.7.1.-]
RPH1	B7L62_15340	K13069	diguanylate cyclase [EC:2.7.7.65]
RPH1	B7L62_15500	K12112	evolved beta-galactosidase subunit beta
RPH1	B7L62_15505	K12111	evolved beta-galactosidase subunit alpha [EC:3.2.1.23]
RPH1	B7L62_15510	K12113	LacI family transcriptional regulator, ebg operon repressor
RPH1	B7L62_15520	K03931	putative isomerase
RPH1	B7L62_16095	K08323	mannonate dehydratase [EC:4.2.1.8]
RPH1	B7L62_16110	K00040	fructuronate reductase [EC:1.1.1.57]
RPH1	B7L62_16115	K08172	MFS transporter, MHS family, shikimate and dehydroshikimate transport protein
RPH1	B7L62_16190	K15549	membrane fusion protein, multidrug efflux system
RPH1	B7L62_16195	K15547	multidrug resistance protein MdtO
RPH1	B7L62_17745	K04628	ceramide galactosyltransferase [EC:2.4.1.47]
RPH1	B7L62_18015	K07154	serine/threonine-protein kinase HipA [EC:2.7.11.1]
RPH1	B7L62_18070	K06878	tRNA-binding protein
RPH1	B7L62_18295	K10559	rhamnose transport system substrate-binding protein
RPH1	B7L62_18415	K07741	anti-repressor protein
RPH1	B7L62_18500	K08193	MFS transporter, ACS family, solute carrier family 17 (sodium-dependent inorganic phosphate cotransporter), other
RPH1	B7L62_18505	K15919	hydroxypyruvate reductase 2
RPH1	B7L62_19885	K02598	nitrite transporter NirC
RPH1	B7L62_20065	K03315	Na+:H+ antiporter, NhaC family
RPH1	B7L62_20470	K01058	phospholipase A1 [EC:3.1.1.32 3.1.1.4]
RPH1	B7L62_20845	K07076	uncharacterized protein
RPH1	B7L62_20970	K02791	PTS system, maltose/glucose-specific IIC component
RPH1	B7L62_20995	K21469	serine-type D-Ala-D-Ala carboxypeptidase [EC:3.4.16.4]
RPH1	B7L62_21770	K02779	PTS system, glucose-specific IIC component
RPH1	B7L62_22295	K18307	multidrug efflux pump
RPH1	B7L62_22300	K18306	membrane fusion protein, multidrug efflux system
RPH1	B7L62_22305	K13639	MerR family transcriptional regulator, redox-sensitive transcriptional activator SoxR
RPH1	B7L62_22475	K21134	multidrug efflux pump
RPH1	B7L62_22480	K21137	membrane fusion protein, multidrug efflux system
RPH1	B7L62_22495	K13653	AraC family transcriptional regulator
RPH1	B7L62_23935	K18325	AraC family of transcriptional regulator, multidrug resistance transcriptional activator
RPA1,RPH1	B7L32_00005,B7L32_18745,B7L62_06090,B7L62_17830	K00616	transaldolase [EC:2.2.1.2]
RPA1,RPH1	B7L32_00010,B7L62_06085	K01808	ribose 5-phosphate isomerase B [EC:5.3.1.6]
RPA1,RPH1	B7L32_00015,B7L62_06080	K00004	(R,R)-butanediol dehydrogenase / meso-butanediol dehydrogenase / diacetyl reductase [EC:1.1.1.4 1.1.1.- 1.1.1.303]
RPA1,RPH1	B7L32_00025,B7L62_06070	K03331	L-xylulose reductase [EC:1.1.1.10]
RPA1,RPH1	B7L32_00030,B7L32_14205,B7L62_06065,B7L62_11230	K05878	dihydroxyacetone kinase, N-terminal domain [EC:2.7.1.-]
RPA1,RPH1	B7L32_00045,B7L32_09205,B7L62_06050	K03933	chitin-binding protein
RPA1,RPH1	B7L32_00055,B7L32_04635,B7L32_15760,B7L62_01585,B7L62_06040,B7L62_20760	K01183	chitinase [EC:3.2.1.14]
RPA1,RPH1	B7L32_00075,B7L62_06020	K00029	malate dehydrogenase (oxaloacetate-decarboxylating)(NADP+) [EC:1.1.1.40]
RPA1,RPH1	B7L32_00080,B7L62_06005	K00547	homocysteine S-methyltransferase [EC:2.1.1.10]
RPA1,RPH1	B7L32_00085,B7L62_06000	K16235	S-methylmethionine transporter
RPA1,RPH1	B7L32_00100,B7L32_13480,B7L62_05985,B7L62_15685	K01354	oligopeptidase B [EC:3.4.21.83]
RPA1,RPH1	B7L32_00105,B7L32_06870,B7L62_05980,B7L62_14425	K16087	hemoglobin/transferrin/lactoferrin receptor protein
RPA1,RPH1	B7L32_00110,B7L62_05975	K09768	uncharacterized protein
RPA1,RPH1	B7L32_00115,B7L62_05970	K00228	coproporphyrinogen III oxidase [EC:1.3.3.3]
RPA1,RPH1	B7L32_00120,B7L32_01790,B7L32_19280,B7L32_21645,B7L62_05965,B7L62_13635,B7L62_18815	K01448	N-acetylmuramoyl-L-alanine amidase [EC:3.5.1.28]
RPA1,RPH1	B7L32_00145,B7L32_02720,B7L62_03300,B7L62_05940	K07223	putative iron-dependent peroxidase
RPA1,RPH1	B7L32_00150,B7L32_22195,B7L62_05935,B7L62_23480	K02048	sulfate transport system substrate-binding protein
RPA1,RPH1	B7L32_00155,B7L62_05930	K02046	sulfate transport system permease protein
RPA1,RPH1	B7L32_00160,B7L62_05925	K02047	sulfate transport system permease protein
RPA1,RPH1	B7L32_00165,B7L62_05920	K02045	sulfate transport system ATP-binding protein [EC:3.6.3.25]
RPA1,RPH1	B7L32_00170,B7L62_05915	K12339	cysteine synthase B [EC:2.5.1.47]
RPA1,RPH1	B7L32_00175,B7L62_05910	K02483	two-component system, OmpR family, response regulator
RPA1,RPH1	B7L32_00180,B7L62_05905	K02484	two-component system, OmpR family, sensor kinase [EC:2.7.13.3]
RPA1,RPH1	B7L32_00185,B7L62_05900	K02777	PTS system, sugar-specific IIA component [EC:2.7.1.-]
RPA1,RPH1	B7L32_00190,B7L62_05895	K08483	phosphotransferase system, enzyme I, PtsI [EC:2.7.3.9]
RPA1,RPH1	B7L32_00195,B7L62_05890	K02784	phosphocarrier protein HPr
RPA1,RPH1	B7L32_00200,B7L32_09075,B7L62_05885,B7L62_09570	K01738	cysteine synthase A [EC:2.5.1.47]
RPA1,RPH1	B7L32_00205,B7L62_05880	K06203	CysZ protein
RPA1,RPH1	B7L32_00210,B7L62_05875	K03528	cell division protein ZipA
RPA1,RPH1	B7L32_00215,B7L62_05870	K01972	DNA ligase (NAD+) [EC:6.5.1.2]
RPA1,RPH1	B7L32_00220,B7L62_05865	K09954	uncharacterized protein
RPA1,RPH1	B7L32_00225,B7L32_06470,B7L62_05860,B7L62_20935	K14347	solute carrier family 10 (sodium/bile acid cotransporter), member 7
RPA1,RPH1	B7L32_00240,B7L62_05845	K09962	uncharacterized protein
RPA1,RPH1	B7L32_00245,B7L62_05840	K03735	ethanolamine ammonia-lyase large subunit [EC:4.3.1.7]
RPA1,RPH1	B7L32_00250,B7L62_05835	K03736	ethanolamine ammonia-lyase small subunit [EC:4.3.1.7]
RPA1,RPH1	B7L32_00265,B7L62_05825	K01575	acetolactate decarboxylase [EC:4.1.1.5]
RPA1,RPH1	B7L32_00270,B7L32_13515,B7L32_18475,B7L32_18545,B7L32_20045,B7L62_05820,B7L62_10475,B7L62_17560,B7L62_17630,B7L62_19165	K01652	acetolactate synthase I/II/III large subunit [EC:2.2.1.6]
RPA1,RPH1	B7L32_00280,B7L32_01410,B7L32_06890,B7L32_10235,B7L32_10570,B7L32_10660,B7L32_13630,B7L62_04650,B7L62_05810,B7L62_08040,B7L62_08395,B7L62_10630,B7L62_14445	K02013	iron complex transport system ATP-binding protein [EC:3.6.3.34]
RPA1,RPH1	B7L32_00285,B7L32_00290,B7L32_01405,B7L32_01810,B7L32_06885,B7L32_10230,B7L32_10580,B7L32_10655,B7L32_13620,B7L62_04655,B7L62_05800,B7L62_05805,B7L62_08030,B7L62_08400,B7L62_10620,B7L62_14440	K02015	iron complex transport system permease protein
RPA1,RPH1	B7L32_00295,B7L32_01415,B7L32_01805,B7L32_06880,B7L32_10575,B7L32_10650,B7L32_13625,B7L62_04645,B7L62_05795,B7L62_08035,B7L62_10245,B7L62_10625,B7L62_14435	K02016	iron complex transport system substrate-binding protein
RPA1,RPH1	B7L32_00325,B7L62_05765	K01885	glutamyl-tRNA synthetase [EC:6.1.1.17]
RPA1,RPH1	B7L32_00345,B7L32_21970,B7L62_05745,B7L62_23255	K11535	nucleoside transport protein
RPA1,RPH1	B7L32_00350,B7L32_13350,B7L62_05740,B7L62_21755	K03322	manganese transport protein
RPA1,RPH1	B7L32_00360,B7L62_05730	K19265	L-glyceraldehyde 3-phosphate reductase [EC:1.1.1.-]
RPA1,RPH1	B7L32_00365,B7L62_05725	K04103	indolepyruvate decarboxylase [EC:4.1.1.74]
RPA1,RPH1	B7L32_00390,B7L62_05700	K00845	glucokinase [EC:2.7.1.2]
RPA1,RPH1	B7L32_00395,B7L62_05695	K08177	MFS transporter, OFA family, oxalate/formate antiporter
RPA1,RPH1	B7L32_00405,B7L32_20835,B7L62_05685,B7L62_19945	K02477	two-component system, LytT family, response regulator
RPA1,RPH1	B7L32_00410,B7L32_20830,B7L62_05680,B7L62_19940	K02478	two-component system, LytT family, sensor kinase [EC:2.7.13.3]
RPA1,RPH1	B7L32_00420,B7L32_04270,B7L62_01955,B7L62_05670	K03790	ribosomal-protein-alanine N-acetyltransferase [EC:2.3.1.128]
RPA1,RPH1	B7L32_00425,B7L62_05665	K14261	alanine-synthesizing transaminase [EC:2.6.1.-]
RPA1,RPH1	B7L32_00445,B7L62_05620	K08305	membrane-bound lytic murein transglycosylase B
RPA1,RPH1	B7L32_00470,B7L62_05595	K13636	LysR family transcriptional regulator, D-serine deaminase activator
RPA1,RPH1	B7L32_00525,B7L62_05550	K02193	heme exporter protein A [EC:3.6.3.41]
RPA1,RPH1	B7L32_00530,B7L62_05545	K02194	heme exporter protein B
RPA1,RPH1	B7L32_00535,B7L62_05540	K02195	heme exporter protein C
RPA1,RPH1	B7L32_00545,B7L62_05530	K02197	cytochrome c-type biogenesis protein CcmE
RPA1,RPH1	B7L32_00550,B7L62_05525	K02198	cytochrome c-type biogenesis protein CcmF
RPA1,RPH1	B7L32_00555,B7L62_05520	K02199	cytochrome c biogenesis protein CcmG, thiol:disulfide interchange protein DsbE
RPA1,RPH1	B7L32_00560,B7L32_00565,B7L62_05510,B7L62_05515	K02200	cytochrome c-type biogenesis protein CcmH
RPA1,RPH1	B7L32_00570,B7L62_05505	K04754	phospholipid-binding lipoprotein MlaA
RPA1,RPH1	B7L32_00575,B7L62_05500	K06076	long-chain fatty acid transport protein
RPA1,RPH1	B7L32_00585,B7L32_16370,B7L62_05490,B7L62_20155	K00632	acetyl-CoA acyltransferase [EC:2.3.1.16]
RPA1,RPH1	B7L32_00590,B7L62_05485	K01782	3-hydroxyacyl-CoA dehydrogenase / enoyl-CoA hydratase / 3-hydroxybutyryl-CoA epimerase [EC:1.1.1.35 4.2.1.17 5.1.2.3]
RPA1,RPH1	B7L32_00595,B7L62_05480	K08296	phosphohistidine phosphatase [EC:3.1.3.-]
RPA1,RPH1	B7L32_00605,B7L62_05470	K07320	ribosomal protein L3 glutamine methyltransferase [EC:2.1.1.298]
RPA1,RPH1	B7L32_00610,B7L62_05465	K01736	chorismate synthase [EC:4.2.3.5]
RPA1,RPH1	B7L32_00615,B7L62_05460	K07261	penicillin-insensitive murein endopeptidase [EC:3.4.24.-]
RPA1,RPH1	B7L32_00620,B7L32_06185,B7L32_14750,B7L62_05455,B7L62_11790,B7L62_21225	K07090	uncharacterized protein
RPA1,RPH1	B7L32_00625,B7L62_05450	K09906	elongation factor P hydroxylase [EC:1.14.-.-]
RPA1,RPH1	B7L32_00635,B7L62_05440	K15461	tRNA 5-methylaminomethyl-2-thiouridine biosynthesis bifunctional protein [EC:2.1.1.61 1.5.-.-]
RPA1,RPH1	B7L32_00640,B7L62_05435	K00647	3-oxoacyl-[acyl-carrier-protein] synthase I [EC:2.3.1.41]
RPA1,RPH1	B7L32_00650,B7L32_08280,B7L62_05425,B7L62_23845	K03734	FAD:protein FMN transferase [EC:2.7.1.180]
RPA1,RPH1	B7L32_00670,B7L32_07595,B7L32_14360,B7L32_16565,B7L32_20330,B7L62_05405,B7L62_11395,B7L62_15165,B7L62_16800,B7L62_19475	K00375	GntR family transcriptional regulator / MocR family aminotransferase
RPA1,RPH1	B7L32_00690,B7L62_05385	K08344	suppressor for copper-sensitivity B
RPA1,RPH1	B7L32_00715,B7L62_05360	K00638	chloramphenicol O-acetyltransferase type B [EC:2.3.1.28]
RPA1,RPH1	B7L32_00720,B7L62_05355	K07793	putative tricarboxylic transport membrane protein
RPA1,RPH1	B7L32_00725,B7L62_05350	K07794	putative tricarboxylic transport membrane protein
RPA1,RPH1	B7L32_00730,B7L62_05345	K07795	putative tricarboxylic transport membrane protein
RPA1,RPH1	B7L32_00740,B7L62_05335	K07774	two-component system, OmpR family, response regulator TctD
RPA1,RPH1	B7L32_00745,B7L62_05330	K07649	two-component system, OmpR family, sensor histidine kinase TctE [EC:2.7.13.3]
RPA1,RPH1	B7L32_00760,B7L62_05315	K03473	erythronate-4-phosphate dehydrogenase [EC:1.1.1.290]
RPA1,RPH1	B7L32_00770,B7L62_05305	K06173	tRNA pseudouridine38-40 synthase [EC:5.4.99.12]
RPA1,RPH1	B7L32_00775,B7L62_05300	K03975	membrane-associated protein
RPA1,RPH1	B7L32_00780,B7L62_05295	K01963	acetyl-CoA carboxylase carboxyl transferase subunit beta [EC:6.4.1.2]
RPA1,RPH1	B7L32_00785,B7L62_05290	K11754	dihydrofolate synthase / folylpolyglutamate synthase [EC:6.3.2.12 6.3.2.17]
RPA1,RPH1	B7L32_00790,B7L62_05285	K03749	DedD protein
RPA1,RPH1	B7L32_00795,B7L62_05280	K03558	membrane protein required for colicin V production
RPA1,RPH1	B7L32_00800,B7L62_05275	K00764	amidophosphoribosyltransferase [EC:2.4.2.14]
RPA1,RPH1	B7L32_00805,B7L62_05270,B7L62_12730	K03186	flavin prenyltransferase [EC:2.5.1.129]
RPA1,RPH1	B7L32_00810,B7L62_04565,B7L62_05265	K10014	histidine transport system substrate-binding protein
RPA1,RPH1	B7L32_00815,B7L62_05260	K10016	histidine transport system permease protein
RPA1,RPH1	B7L32_00820,B7L62_05255	K10015	histidine transport system permease protein
RPA1,RPH1	B7L32_00825,B7L62_05250	K10017	histidine transport system ATP-binding protein [EC:3.6.3.21]
RPA1,RPH1	B7L32_00830,B7L62_05245	K07071	uncharacterized protein
RPA1,RPH1	B7L32_00835,B7L62_05240	K07589	D-erythro-7,8-dihydroneopterin triphosphate epimerase [EC:5.1.99.7]
RPA1,RPH1	B7L32_00840,B7L32_11255,B7L62_05235,B7L62_07190	K11209	GSH-dependent disulfide-bond oxidoreductase [EC:1.8.4.-]
RPA1,RPH1	B7L32_00845,B7L62_05230	K07095	uncharacterized protein
RPA1,RPH1	B7L32_00860,B7L32_20565,B7L62_05215	K02821	PTS system, ascorbate-specific IIA component [EC:2.7.1.194]
RPA1,RPH1	B7L32_00865,B7L32_20560,B7L62_05210	K02822	PTS system, ascorbate-specific IIB component [EC:2.7.1.194]
RPA1,RPH1	B7L32_00870,B7L32_20555,B7L62_05205	K03475	PTS system, ascorbate-specific IIC component
RPA1,RPH1	B7L32_00875,B7L32_00880,B7L32_05025,B7L32_25560,B7L32_25565,B7L62_05195,B7L62_05200,B7L62_24775	K00615	transketolase [EC:2.2.1.1]
RPA1,RPH1	B7L32_00895,B7L62_05190	K13788	phosphate acetyltransferase [EC:2.3.1.8]
RPA1,RPH1	B7L32_00900,B7L62_05185	K00925	acetate kinase [EC:2.7.2.1]
RPA1,RPH1	B7L32_00905,B7L62_05180	K09899	uncharacterized protein
RPA1,RPH1	B7L32_00910,B7L62_05175	K09161	uncharacterized protein
RPA1,RPH1	B7L32_00915,B7L32_07095,B7L62_05170,B7L62_14640	K19270	sugar-phosphatase [EC:3.1.3.23]
RPA1,RPH1	B7L32_00925,B7L62_05160	K08722	5'-deoxynucleotidase [EC:3.1.3.89]
RPA1,RPH1	B7L32_00930,B7L62_05155	K14260	alanine-synthesizing transaminase [EC:2.6.1.66 2.6.1.2]
RPA1,RPH1	B7L32_00940,B7L62_05145	K00330	NADH-quinone oxidoreductase subunit A [EC:1.6.5.3]
RPA1,RPH1	B7L32_00945,B7L62_05140	K00331	NADH-quinone oxidoreductase subunit B [EC:1.6.5.3]
RPA1,RPH1	B7L32_00950,B7L62_05135	K13378	NADH-quinone oxidoreductase subunit C/D [EC:1.6.5.3]
RPA1,RPH1	B7L32_00955,B7L62_05130	K00334	NADH-quinone oxidoreductase subunit E [EC:1.6.5.3]
RPA1,RPH1	B7L32_00960,B7L62_05125	K00335	NADH-quinone oxidoreductase subunit F [EC:1.6.5.3]
RPA1,RPH1	B7L32_00965,B7L62_05120	K00336	NADH-quinone oxidoreductase subunit G [EC:1.6.5.3]
RPA1,RPH1	B7L32_00970,B7L62_05115	K00337	NADH-quinone oxidoreductase subunit H [EC:1.6.5.3]
RPA1,RPH1	B7L32_00975,B7L62_05110	K00338	NADH-quinone oxidoreductase subunit I [EC:1.6.5.3]
RPA1,RPH1	B7L32_00980,B7L62_05105	K00339	NADH-quinone oxidoreductase subunit J [EC:1.6.5.3]
RPA1,RPH1	B7L32_00985,B7L62_05100	K00340	NADH-quinone oxidoreductase subunit K [EC:1.6.5.3]
RPA1,RPH1	B7L32_00990,B7L62_05095	K00341	NADH-quinone oxidoreductase subunit L [EC:1.6.5.3]
RPA1,RPH1	B7L32_00995,B7L62_05090	K00342	NADH-quinone oxidoreductase subunit M [EC:1.6.5.3]
RPA1,RPH1	B7L32_01000,B7L62_05085	K00343	NADH-quinone oxidoreductase subunit N [EC:1.6.5.3]
RPA1,RPH1	B7L32_01020,B7L62_18530	K06146	LacI family transcriptional regulator, gluconate utilization system Gnt-II transcriptional activator
RPA1,RPH1	B7L32_01025,B7L62_05045	K00046	gluconate 5-dehydrogenase [EC:1.1.1.69]
RPA1,RPH1	B7L32_01030,B7L62_05040	K00098	L-idonate 5-dehydrogenase [EC:1.1.1.264]
RPA1,RPH1	B7L32_01035,B7L62_05035	K05594	ElaB protein
RPA1,RPH1	B7L32_01040,B7L62_05030	K02551	2-succinyl-5-enolpyruvyl-6-hydroxy-3-cyclohexene-1-carboxylate synthase [EC:2.2.1.9]
RPA1,RPH1	B7L32_01045,B7L62_05025	K08680	2-succinyl-6-hydroxy-2,4-cyclohexadiene-1-carboxylate synthase [EC:4.2.99.20]
RPA1,RPH1	B7L32_01050,B7L62_05020	K01661	naphthoate synthase [EC:4.1.3.36]
RPA1,RPH1	B7L32_01055,B7L62_05015	K02549	O-succinylbenzoate synthase [EC:4.2.1.113]
RPA1,RPH1	B7L32_01060,B7L62_05010	K01911	O-succinylbenzoic acid--CoA ligase [EC:6.2.1.26]
RPA1,RPH1	B7L32_01065,B7L62_05005	K03781	catalase [EC:1.11.1.6]
RPA1,RPH1	B7L32_01075,B7L62_04995	K03834	tyrosine-specific transport protein
RPA1,RPH1	B7L32_01100,B7L62_04970	K11107	ferredoxin
RPA1,RPH1	B7L32_01105,B7L32_16540,B7L62_04965,B7L62_16825	K00526	ribonucleoside-diphosphate reductase beta chain [EC:1.17.4.1]
RPA1,RPH1	B7L32_01110,B7L32_16545,B7L62_04960,B7L62_16820	K00525	ribonucleoside-diphosphate reductase alpha chain [EC:1.17.4.1]
RPA1,RPH1	B7L32_01115,B7L62_04955	K00568	2-polyprenyl-6-hydroxyphenyl methylase / 3-demethylubiquinone-9 3-methyltransferase [EC:2.1.1.222 2.1.1.64]
RPA1,RPH1	B7L32_01120,B7L62_04950	K02469	DNA gyrase subunit A [EC:5.99.1.3]
RPA1,RPH1	B7L32_01125,B7L62_04945	K07677	two-component system, NarL family, capsular synthesis sensor histidine kinase RcsC [EC:2.7.13.3]
RPA1,RPH1	B7L32_01130,B7L62_04940	K07687	two-component system, NarL family, captular synthesis response regulator RcsB
RPA1,RPH1	B7L32_01135,B7L62_04935	K07676	two-component system, NarL family, sensor histidine kinase RcsD [EC:2.7.13.3]
RPA1,RPH1	B7L32_01150,B7L62_04920	K09475	outer membrane pore protein C
RPA1,RPH1	B7L32_01165,B7L62_04905	K09958	uncharacterized protein
RPA1,RPH1	B7L32_01170,B7L62_04890	K04064	osmotically inducible lipoprotein OsmE
RPA1,RPH1	B7L32_01195,B7L32_05300,B7L32_19920,B7L62_17285,B7L62_18150	K08195	MFS transporter, AAHS family, 4-hydroxybenzoate transporter
RPA1,RPH1	B7L32_01220,B7L62_04835	K07014	uncharacterized protein
RPA1,RPH1	B7L32_01225,B7L62_04830	K09904	uncharacterized protein
RPA1,RPH1	B7L32_01230,B7L62_04825	K06899	nucleoid-associated protein
RPA1,RPH1	B7L32_01235,B7L62_04820	K02897	large subunit ribosomal protein L25
RPA1,RPH1	B7L32_01240,B7L62_04815	K19789	DNA repair protein RadD
RPA1,RPH1	B7L32_01245,B7L62_04810	K06183	16S rRNA pseudouridine516 synthase [EC:5.4.99.19]
RPA1,RPH1	B7L32_01250,B7L32_09375,B7L32_09600,B7L62_00850,B7L62_04805,B7L62_09020	K07552	MFS transporter, DHA1 family, bicyclomycin/chloramphenicol resistance protein
RPA1,RPH1	B7L32_01260,B7L62_04795	K13896	microcin C transport system ATP-binding protein
RPA1,RPH1	B7L32_01265,B7L62_04790	K13895	microcin C transport system permease protein
RPA1,RPH1	B7L32_01270,B7L62_04785	K13894	microcin C transport system permease protein
RPA1,RPH1	B7L32_01275,B7L62_04780	K13893	microcin C transport system substrate-binding protein
RPA1,RPH1	B7L32_01285,B7L62_04770	K13694	lipoprotein Spr
RPA1,RPH1	B7L32_01295,B7L62_04760	K19803	Kdo2-lipid A phosphotransferase [EC:2.7.4.29]
RPA1,RPH1	B7L32_01315,B7L62_04740	K01686	mannonate dehydratase [EC:4.2.1.8]
RPA1,RPH1	B7L32_01320,B7L32_21745,B7L62_04735,B7L62_13735	K02356	elongation factor P
RPA1,RPH1	B7L32_01325,B7L62_04730	K03835	tryptophan-specific transport protein
RPA1,RPH1	B7L32_01330,B7L32_04900,B7L62_01300,B7L62_04725	K06940	uncharacterized protein
RPA1,RPH1	B7L32_01335,B7L32_18515,B7L62_17600	K03291	MFS transporter, SET family, sugar efflux transporter
RPA1,RPH1	B7L32_01340,B7L62_04720	K07812	trimethylamine-N-oxide reductase (cytochrome c) [EC:1.7.2.3]
RPA1,RPH1	B7L32_01345,B7L62_04715	K07821	trimethylamine-N-oxide reductase (cytochrome c), cytochrome c-type subunit TorY
RPA1,RPH1	B7L32_01350,B7L32_10975,B7L32_18360,B7L62_04710,B7L62_07695,B7L62_17445	K03574	8-oxo-dGTP diphosphatase [EC:3.6.1.55]
RPA1,RPH1	B7L32_01355,B7L62_04705	K11183	phosphocarrier protein FPr
RPA1,RPH1	B7L32_01360,B7L62_04700	K00882	1-phosphofructokinase [EC:2.7.1.56]
RPA1,RPH1	B7L32_01365,B7L62_04695	K02770	PTS system, fructose-specific IIC component
RPA1,RPH1	B7L32_01375,B7L62_04685	K01151	deoxyribonuclease IV [EC:3.1.21.2]
RPA1,RPH1	B7L32_01395,B7L62_04665	K11733	lysine-specific permease
RPA1,RPH1	B7L32_01420,B7L62_04640	K16089	outer membrane receptor for ferrienterochelin and colicins
RPA1,RPH1	B7L32_01425,B7L62_04635	K02057	simple sugar transport system permease protein
RPA1,RPH1	B7L32_01435,B7L32_07415,B7L62_04625,B7L62_14980	K14056	HTH-type transcriptional regulator, repressor for puuD
RPA1,RPH1	B7L32_01440,B7L32_07405,B7L62_04620,B7L62_14970	K09470	gamma-glutamylputrescine synthase [EC:6.3.1.11]
RPA1,RPH1	B7L32_01455,B7L62_04605	K01141	exodeoxyribonuclease I [EC:3.1.11.1]
RPA1,RPH1	B7L32_01480,B7L62_04580	K01447	N-acetylmuramoyl-L-alanine amidase [EC:3.5.1.28]
RPA1,RPH1	B7L32_01490,B7L62_04570	K09802	uncharacterized protein
RPA1,RPH1	B7L32_01495,B7L62_16100	K08322	L-gulonate 5-dehydrogenase [EC:1.1.1.380]
RPA1,RPH1	B7L32_01500,B7L32_15090,B7L62_04545,B7L62_23075	K10439	ribose transport system substrate-binding protein
RPA1,RPH1	B7L32_01505,B7L32_07900,B7L32_15100,B7L62_04540,B7L62_15555,B7L62_23065	K10441	ribose transport system ATP-binding protein [EC:3.6.3.17]
RPA1,RPH1	B7L32_01510,B7L32_04825,B7L32_15095,B7L62_01390,B7L62_04535,B7L62_23070	K10440	ribose transport system permease protein
RPA1,RPH1	B7L32_01515,B7L62_04530	K00880	L-xylulokinase [EC:2.7.1.53]
RPA1,RPH1	B7L32_01520,B7L62_04525	K03082	hexulose-6-phosphate isomerase [EC:5.-.-.-]
RPA1,RPH1	B7L32_01525,B7L62_04520	K01786	L-ribulose-5-phosphate 4-epimerase [EC:5.1.3.4]
RPA1,RPH1	B7L32_01600,B7L32_10300,B7L62_04440,B7L62_08330	K00652	8-amino-7-oxononanoate synthase [EC:2.3.1.47]
RPA1,RPH1	B7L32_01610,B7L62_04430	K00356	NADH dehydrogenase [EC:1.6.99.3]
RPA1,RPH1	B7L32_01615,B7L62_04425	K21059	4-hydroxyphenylalkanoate adenylyltransferase [EC:2.7.7.94]
RPA1,RPH1	B7L32_01625,B7L32_23585,B7L62_04415,B7L62_12205	K00901	diacylglycerol kinase (ATP) [EC:2.7.1.107]
RPA1,RPH1	B7L32_01640,B7L62_04400	K03288	MFS transporter, MHS family, citrate/tricarballylate:H+ symporter
RPA1,RPH1	B7L32_01670,B7L32_16205,B7L62_04340,B7L62_20320	K01999	branched-chain amino acid transport system substrate-binding protein
RPA1,RPH1	B7L32_01675,B7L32_16210,B7L62_04335,B7L62_20315	K01997	branched-chain amino acid transport system permease protein
RPA1,RPH1	B7L32_01680,B7L32_16215,B7L62_00600,B7L62_04330,B7L62_20310	K01998	branched-chain amino acid transport system permease protein
RPA1,RPH1	B7L32_01685,B7L32_16220,B7L32_22860,B7L62_00605,B7L62_04325,B7L62_20305	K01995	branched-chain amino acid transport system ATP-binding protein
RPA1,RPH1	B7L32_01690,B7L32_16225,B7L32_22855,B7L62_00610,B7L62_04320,B7L62_20300	K01996	branched-chain amino acid transport system ATP-binding protein
RPA1,RPH1	B7L32_01705,B7L32_04510,B7L62_01715,B7L62_04305	K00476	aspartate beta-hydroxylase [EC:1.14.11.16]
RPA1,RPH1	B7L32_01710,B7L62_04300	K08159	MFS transporter, DHA1 family, L-arabinose/isopropyl-beta-D-thiogalactopyranoside export protein
RPA1,RPH1	B7L32_01715,B7L32_01775,B7L62_04230,B7L62_04290	K00433	non-heme chloroperoxidase [EC:1.11.1.10]
RPA1,RPH1	B7L32_01730,B7L62_04275	K00459	nitronate monooxygenase [EC:1.13.12.16]
RPA1,RPH1	B7L32_01765,B7L62_04240	K03782	catalase-peroxidase [EC:1.11.1.21]
RPA1,RPH1	B7L32_01770,B7L62_04235	K00154	coniferyl-aldehyde dehydrogenase [EC:1.2.1.68]
RPA1,RPH1	B7L32_01820,B7L62_04225	K05523	molecular chaperone Hsp31 and glyoxalase 3 [EC:4.2.1.130]
RPA1,RPH1	B7L32_01845,B7L32_08965,B7L62_09680	K00077	2-dehydropantoate 2-reductase [EC:1.1.1.169]
RPA1,RPH1	B7L32_01855,B7L62_04150	K01190	beta-galactosidase [EC:3.2.1.23]
RPA1,RPH1	B7L32_01860,B7L62_04145	K07702	two-component system, CitB family, response regulator CitB
RPA1,RPH1	B7L32_01865,B7L62_04140	K01910	[citrate (pro-3S)-lyase] ligase [EC:6.2.1.22]
RPA1,RPH1	B7L32_01870,B7L62_04135	K01646	citrate lyase subunit gamma (acyl carrier protein)
RPA1,RPH1	B7L32_01875,B7L62_04130	K01644	citrate lyase subunit beta / citryl-CoA lyase [EC:4.1.3.34]
RPA1,RPH1	B7L32_01880,B7L62_04125	K01643	citrate lyase subunit alpha / citrate CoA-transferase [EC:2.8.3.10]
RPA1,RPH1	B7L32_01885,B7L62_04120	K05964	holo-ACP synthase [EC:2.7.7.61]
RPA1,RPH1	B7L32_01890,B7L62_04115	K05966	triphosphoribosyl-dephospho-CoA synthase [EC:2.4.2.52]
RPA1,RPH1	B7L32_01895,B7L62_04110	K09477	citrate:succinate antiporter
RPA1,RPH1	B7L32_01900,B7L62_04105	K01085	glucose-1-phosphatase [EC:3.1.3.10]
RPA1,RPH1	B7L32_01905,B7L62_04100	K02362	enterobactin synthetase component D [EC:6.3.2.14 2.7.8.-]
RPA1,RPH1	B7L32_01910,B7L32_24675,B7L62_04095,B7L62_13965	K02361	isochorismate synthase [EC:5.4.4.2]
RPA1,RPH1	B7L32_01915,B7L62_04090	K00216	2,3-dihydro-2,3-dihydroxybenzoate dehydrogenase [EC:1.3.1.28]
RPA1,RPH1	B7L32_01920,B7L32_16040,B7L62_04085,B7L62_20480	K05786	chloramphenicol-sensitive protein RarD
RPA1,RPH1	B7L32_01925,B7L62_04080	K03919	alkylated DNA repair protein (DNA oxidative demethylase) [EC:1.14.11.33]
RPA1,RPH1	B7L32_01935,B7L62_04070	K07050	misacylated tRNA(Ala) deacylase [EC:3.1.1.-]
RPA1,RPH1	B7L32_01950,B7L32_23740,B7L62_12050	K03316	monovalent cation:H+ antiporter, CPA1 family
RPA1,RPH1	B7L32_01975,B7L32_12315,B7L62_04025,B7L62_06145	K04091	alkanesulfonate monooxygenase [EC:1.14.14.5]
RPA1,RPH1	B7L32_02010,B7L32_10535,B7L62_03960,B7L62_08085	K03823	phosphinothricin acetyltransferase [EC:2.3.1.183]
RPA1,RPH1	B7L32_02015,B7L62_03955	K09936	bacterial/archaeal transporter family-2 protein
RPA1,RPH1	B7L32_02025,B7L62_03945	K19338	LysR family transcriptional regulator, nitrogen assimilation regulatory protein
RPA1,RPH1	B7L32_02030,B7L62_03940	K01241	AMP nucleosidase [EC:3.2.2.4]
RPA1,RPH1	B7L32_02035,B7L62_03935	K01002	phosphoglycerol transferase [EC:2.7.8.20]
RPA1,RPH1	B7L32_02040,B7L32_08115,B7L32_15230,B7L32_18130,B7L62_03930,B7L62_17215,B7L62_22935	K02030	polar amino acid transport system substrate-binding protein
RPA1,RPH1	B7L32_02045,B7L62_03925	K15598	putative hydroxymethylpyrimidine transport system substrate-binding protein
RPA1,RPH1	B7L32_02050,B7L62_03920	K15599	putative hydroxymethylpyrimidine transport system permease protein
RPA1,RPH1	B7L32_02055,B7L62_03915	K15600	putative hydroxymethylpyrimidine transport system ATP-binding protein
RPA1,RPH1	B7L32_02060,B7L62_03910	K03707	thiaminase (transcriptional activator TenA) [EC:3.5.99.2]
RPA1,RPH1	B7L32_02080,B7L32_04620,B7L62_01605,B7L62_03890	K00134	glyceraldehyde 3-phosphate dehydrogenase [EC:1.2.1.12]
RPA1,RPH1	B7L32_02090,B7L62_03880	K09933	MtfA peptidase
RPA1,RPH1	B7L32_02125,B7L62_03325	K01055	3-oxoadipate enol-lactonase [EC:3.1.1.24]
RPA1,RPH1	B7L32_02135,B7L62_03320	K07823	3-oxoadipyl-CoA thiolase [EC:2.3.1.174]
RPA1,RPH1	B7L32_02145,B7L62_03310	K01034	acetate CoA/acetoacetate CoA-transferase alpha subunit [EC:2.8.3.8 2.8.3.9]
RPA1,RPH1	B7L32_02150,B7L62_03305	K02624	IclR family transcriptional regulator, pca regulon regulatory protein
RPA1,RPH1	B7L32_02180,B7L32_02910,B7L62_03125,B7L62_10945,B7L62_10950	K11903	type VI secretion system secreted protein Hcp
RPA1,RPH1	B7L32_02235,B7L32_02955,B7L62_03090,B7L62_03780	K11893	type VI secretion system protein ImpJ
RPA1,RPH1	B7L32_02275,B7L62_09325	K03367	D-alanine--poly(phosphoribitol) ligase subunit 1 [EC:6.1.1.13]
RPA1,RPH1	B7L32_02310,B7L32_07250,B7L32_07795,B7L32_12495,B7L32_19505,B7L62_03705,B7L62_14790,B7L62_15460,B7L62_22315	K07347	outer membrane usher protein
RPA1,RPH1	B7L32_02325,B7L62_03690	K13408	membrane fusion protein
RPA1,RPH1	B7L32_02330,B7L32_06170,B7L32_17180,B7L62_03685,B7L62_21240	K13409	ATP-binding cassette, subfamily B, bacterial RaxB
RPA1,RPH1	B7L32_02355,B7L32_07785,B7L32_19515,B7L32_20370,B7L62_03715,B7L62_15450,B7L62_19515	K07345	major type 1 subunit fimbrin (pilin)
RPA1,RPH1	B7L32_02415,B7L62_03655	K00117	quinoprotein glucose dehydrogenase [EC:1.1.5.2]
RPA1,RPH1	B7L32_02420,B7L32_05270,B7L32_05475,B7L32_05525,B7L32_08080,B7L32_08715,B7L32_10215,B7L32_13635,B7L32_17635,B7L32_24635,B7L62_00220,B7L62_00285,B7L62_03650,B7L62_08415,B7L62_10240,B7L62_10635,B7L62_14005,B7L62_23730	K02014	iron complex outermembrane recepter protein
RPA1,RPH1	B7L32_02455,B7L32_19975,B7L62_03620,B7L62_18100	K00135	succinate-semialdehyde dehydrogenase / glutarate-semialdehyde dehydrogenase [EC:1.2.1.16 1.2.1.79 1.2.1.20]
RPA1,RPH1	B7L32_02465,B7L32_17370,B7L32_22700,B7L62_00800,B7L62_03610,B7L62_16030	K07006	uncharacterized protein
RPA1,RPH1	B7L32_02470,B7L32_06590,B7L32_11000,B7L32_11745,B7L32_14340,B7L32_23725,B7L62_03605,B7L62_06730,B7L62_07665,B7L62_11375,B7L62_12065,B7L62_14145	K00799	glutathione S-transferase [EC:2.5.1.18]
RPA1,RPH1	B7L32_02480,B7L32_05970,B7L62_21515	K01432	arylformamidase [EC:3.5.1.9]
RPA1,RPH1	B7L32_02490,B7L62_03585	K14455	aspartate aminotransferase, mitochondrial [EC:2.6.1.1]
RPA1,RPH1	B7L32_02500,B7L62_03575	K02617	phenylacetic acid degradation protein
RPA1,RPH1	B7L32_02505,B7L62_03570	K02616	phenylacetic acid degradation operon negative regulatory protein
RPA1,RPH1	B7L32_02510,B7L62_03565	K01912	phenylacetate-CoA ligase [EC:6.2.1.30]
RPA1,RPH1	B7L32_02515,B7L62_03560	K02615	3-oxo-5,6-didehydrosuberyl-CoA/3-oxoadipyl-CoA thiolase [EC:2.3.1.223 2.3.1.174]
RPA1,RPH1	B7L32_02520,B7L62_03555	K02614	acyl-CoA thioesterase [EC:3.1.2.-]
RPA1,RPH1	B7L32_02525,B7L32_12610,B7L62_03550,B7L62_22195	K00074	3-hydroxybutyryl-CoA dehydrogenase [EC:1.1.1.157]
RPA1,RPH1	B7L32_02530,B7L62_03545	K15866	2-(1,2-epoxy-1,2-dihydrophenyl)acetyl-CoA isomerase [EC:5.3.3.18]
RPA1,RPH1	B7L32_02535,B7L62_03540	K01692	enoyl-CoA hydratase [EC:4.2.1.17]
RPA1,RPH1	B7L32_02540,B7L62_03535	K02613	ring-1,2-phenylacetyl-CoA epoxidase subunit PaaE
RPA1,RPH1	B7L32_02545,B7L62_03530	K02612	ring-1,2-phenylacetyl-CoA epoxidase subunit PaaD
RPA1,RPH1	B7L32_02550,B7L62_03525	K02611	ring-1,2-phenylacetyl-CoA epoxidase subunit PaaC [EC:1.14.13.149]
RPA1,RPH1	B7L32_02555,B7L62_03520	K02610	ring-1,2-phenylacetyl-CoA epoxidase subunit PaaB
RPA1,RPH1	B7L32_02560,B7L62_03515	K02609	ring-1,2-phenylacetyl-CoA epoxidase subunit PaaA [EC:1.14.13.149]
RPA1,RPH1	B7L32_02565,B7L62_03510	K02618	oxepin-CoA hydrolase / 3-oxo-5,6-dehydrosuberyl-CoA semialdehyde dehydrogenase [EC:3.3.2.12 1.2.1.91]
RPA1,RPH1	B7L32_02575,B7L62_03500	K11444	two-component system, chemotaxis family, response regulator WspR [EC:2.7.7.65]
RPA1,RPH1	B7L32_02585,B7L62_03490	K04750	PhnB protein
RPA1,RPH1	B7L32_02590,B7L32_13180,B7L62_03485,B7L62_21925	K02517	Kdo2-lipid IVA lauroyltransferase [EC:2.3.1.241]
RPA1,RPH1	B7L32_02635,B7L32_04140,B7L32_04220,B7L32_07450,B7L32_09595,B7L32_12060,B7L32_12205,B7L62_02005,B7L62_02085,B7L62_03440,B7L62_06255,B7L62_06400,B7L62_09025	K03704	cold shock protein (beta-ribbon, CspA family)
RPA1,RPH1	B7L32_02645,B7L62_03430	K07781	LuxR family transcriptional regulator, capsular biosynthesis positive transcription factor
RPA1,RPH1	B7L32_02665,B7L62_03410	K18703	succinate---hydroxymethylglutarate CoA-transferase [EC:2.8.3.13]
RPA1,RPH1	B7L32_02675,B7L32_24145,B7L62_03405	K07507	putative Mg2+ transporter-C (MgtC) family protein
RPA1,RPH1	B7L32_02680,B7L32_21085,B7L62_03400,B7L62_13075	K01531	Mg2+-importing ATPase [EC:3.6.3.2]
RPA1,RPH1	B7L32_02700,B7L62_03380	K06048	carboxylate-amine ligase [EC:6.3.-.-]
RPA1,RPH1	B7L32_02705,B7L32_13145,B7L62_03375,B7L62_21960	K03892	ArsR family transcriptional regulator
RPA1,RPH1	B7L32_02710,B7L62_03370	K03893	arsenical pump membrane protein
RPA1,RPH1	B7L32_02715,B7L32_17590,B7L62_03365,B7L62_15895	K00537	arsenate reductase [EC:1.20.4.1]
RPA1,RPH1	B7L32_02725,B7L62_03295	K08994	putative membrane protein
RPA1,RPH1	B7L32_02730,B7L62_03290	K02379	FdhD protein
RPA1,RPH1	B7L32_02760,B7L32_23145,*B7L32_24570,B7L62_03265,*B7L62_24590	K03503	DNA polymerase V [EC:3.4.21.-]
RPA1,RPH1	B7L32_02770,B7L32_13775,B7L62_03255,B7L62_10775	K00163	pyruvate dehydrogenase E1 component [EC:1.2.4.1]
RPA1,RPH1	B7L32_02795,B7L32_13290,B7L32_16520,B7L32_23710,B7L32_23905,B7L62_03230,B7L62_12085,B7L62_12585,B7L62_16835,B7L62_21810	K00059	3-oxoacyl-[acyl-carrier protein] reductase [EC:1.1.1.100]
RPA1,RPH1	B7L32_02815,B7L32_09385,B7L62_03210	K00453	tryptophan 2,3-dioxygenase [EC:1.13.11.11]
RPA1,RPH1	B7L32_02820,B7L62_03205	K07470	DNA gyrase inhibitor
RPA1,RPH1	B7L32_02830,B7L32_03000,B7L62_03045,B7L62_03200	K11904	type VI secretion system secreted protein VgrG
RPA1,RPH1	B7L32_02835,B7L62_03195	K12132	eukaryotic-like serine/threonine-protein kinase [EC:2.7.11.1]
RPA1,RPH1	B7L32_02840,B7L62_03190	K11907	type VI secretion system protein VasG
RPA1,RPH1	B7L32_02845,B7L62_03185	K11895	type VI secretion system protein ImpH
RPA1,RPH1	B7L32_02850,B7L62_03180	K11896	type VI secretion system protein ImpG
RPA1,RPH1	B7L32_02855,B7L62_03175	K11897	type VI secretion system protein ImpF
RPA1,RPH1	B7L32_02860,B7L62_03170	K11898	type VI secretion system protein ImpE
RPA1,RPH1	B7L32_02870,B7L62_03160	K20074	PPM family protein phosphatase [EC:3.1.3.16]
RPA1,RPH1	B7L32_02875,B7L62_03155	K11913	type VI secretion system protein
RPA1,RPH1	B7L32_02925,B7L62_03120	K11900	type VI secretion system protein ImpC
RPA1,RPH1	B7L32_02930,B7L62_03115	K11901	type VI secretion system protein ImpB
RPA1,RPH1	B7L32_02935,B7L62_03110	K11902	type VI secretion system protein ImpA
RPA1,RPH1	B7L32_02940,B7L62_03105	K11890	type VI secretion system protein ImpM
RPA1,RPH1	B7L32_02945,B7L62_03100	K11891	type VI secretion system protein ImpL
RPA1,RPH1	B7L32_02950,B7L62_03095	K11892	type VI secretion system protein ImpK
RPA1,RPH1	B7L32_02960,B7L62_03085	K11906	type VI secretion system protein VasD
RPA1,RPH1	B7L32_03015,B7L62_03030	K07119	uncharacterized protein
RPA1,RPH1	B7L32_03020,B7L62_03025	K14064	universal stress protein C
RPA1,RPH1	B7L32_03035,B7L62_03015	K02403	flagellar transcriptional activator FlhD
RPA1,RPH1	B7L32_03040,B7L62_03010	K02402	flagellar transcriptional activator FlhC
RPA1,RPH1	B7L32_03045,B7L62_03005	K02556	chemotaxis protein MotA
RPA1,RPH1	B7L32_03050,B7L62_03000	K02557	chemotaxis protein MotB
RPA1,RPH1	B7L32_03055,B7L62_02995	K03407	two-component system, chemotaxis family, sensor kinase CheA [EC:2.7.13.3]
RPA1,RPH1	B7L32_03060,B7L62_02990	K03408	purine-binding chemotaxis protein CheW
RPA1,RPH1	B7L32_03065,B7L62_02985	K05874	methyl-accepting chemotaxis protein I, serine sensor receptor
RPA1,RPH1	B7L32_03070,B7L62_02980	K05877	methyl-accepting chemotaxis protein IV, peptide sensor receptor
RPA1,RPH1	B7L32_03075,B7L62_02975	K00575	chemotaxis protein methyltransferase CheR [EC:2.1.1.80]
RPA1,RPH1	B7L32_03080,B7L62_02970	K03412	two-component system, chemotaxis family, response regulator CheB [EC:3.1.1.61]
RPA1,RPH1	B7L32_03085,B7L62_02965	K03413	two-component system, chemotaxis family, response regulator CheY
RPA1,RPH1	B7L32_03090,B7L62_02960	K03414	chemotaxis protein CheZ
RPA1,RPH1	B7L32_03095,B7L62_02955	K02401	flagellar biosynthetic protein FlhB
RPA1,RPH1	B7L32_03100,B7L62_02950	K02400	flagellar biosynthesis protein FlhA
RPA1,RPH1	B7L32_03105,B7L62_02945	K03516	flagellar protein FlhE
RPA1,RPH1	B7L32_03110,B7L62_02940	K07726	putative transcriptional regulator
RPA1,RPH1	B7L32_03120,B7L62_02930	K02399	flagella synthesis protein FlgN
RPA1,RPH1	B7L32_03125,B7L62_02925	K02398	negative regulator of flagellin synthesis FlgM
RPA1,RPH1	B7L32_03130,B7L62_02920	K02386	flagella basal body P-ring formation protein FlgA
RPA1,RPH1	B7L32_03135,B7L62_02915	K02387	flagellar basal-body rod protein FlgB
RPA1,RPH1	B7L32_03140,B7L62_02910	K02388	flagellar basal-body rod protein FlgC
RPA1,RPH1	B7L32_03145,B7L62_02905	K02389	flagellar basal-body rod modification protein FlgD
RPA1,RPH1	B7L32_03150,B7L62_02900	K02390	flagellar hook protein FlgE
RPA1,RPH1	B7L32_03155,B7L62_02895	K02391	flagellar basal-body rod protein FlgF
RPA1,RPH1	B7L32_03160,B7L62_02890	K02392	flagellar basal-body rod protein FlgG
RPA1,RPH1	B7L32_03165,B7L62_02885	K02393	flagellar L-ring protein precursor FlgH
RPA1,RPH1	B7L32_03170,B7L62_02880	K02394	flagellar P-ring protein precursor FlgI
RPA1,RPH1	B7L32_03175,B7L62_02875	K02395	flagellar protein FlgJ
RPA1,RPH1	B7L32_03180,B7L62_02870	K02396	flagellar hook-associated protein 1 FlgK
RPA1,RPH1	B7L32_03185,B7L62_02865	K02397	flagellar hook-associated protein 3 FlgL
RPA1,RPH1	B7L32_03190,B7L62_02850	K02421	flagellar biosynthetic protein FliR
RPA1,RPH1	B7L32_03195,B7L62_02845	K02420	flagellar biosynthetic protein FliQ
RPA1,RPH1	B7L32_03200,B7L62_02840	K02419	flagellar biosynthetic protein FliP
RPA1,RPH1	B7L32_03205,B7L62_02835	K02418	flagellar protein FliO/FliZ
RPA1,RPH1	B7L32_03210,B7L62_02830	K02417	flagellar motor switch protein FliN/FliY
RPA1,RPH1	B7L32_03215,B7L62_02825	K02416	flagellar motor switch protein FliM
RPA1,RPH1	B7L32_03220,B7L62_02820	K02415	flagellar FliL protein
RPA1,RPH1	B7L32_03225,B7L62_02815	K02414	flagellar hook-length control protein FliK
RPA1,RPH1	B7L32_03230,B7L62_02810	K02413	flagellar FliJ protein
RPA1,RPH1	B7L32_03235,B7L62_02805	K02412	flagellum-specific ATP synthase [EC:3.6.3.14]
RPA1,RPH1	B7L32_03240,B7L62_02800	K02411	flagellar assembly protein FliH
RPA1,RPH1	B7L32_03245,B7L62_02795	K02410	flagellar motor switch protein FliG
RPA1,RPH1	B7L32_03250,B7L62_02790	K02409	flagellar M-ring protein FliF
RPA1,RPH1	B7L32_03255,B7L62_02785	K02408	flagellar hook-basal body complex protein FliE
RPA1,RPH1	B7L32_03335,B7L32_23695,*B7L32_24400,B7L62_12100,*B7L62_24015	K03111	single-strand DNA-binding protein
RPA1,RPH1	B7L32_03465,B7L32_17835,B7L62_02575,B7L62_09920,B7L62_17005	K01185	lysozyme [EC:3.2.1.17]
RPA1,RPH1	B7L32_03650,B7L62_02765	K02423	flagellar protein FliT
RPA1,RPH1	B7L32_03655,B7L62_02760	K02422	flagellar protein FliS
RPA1,RPH1	B7L32_03660,B7L62_02755	K02407	flagellar hook-associated protein 2
RPA1,RPH1	B7L32_03670,B7L62_02745	K02406	flagellin
RPA1,RPH1	B7L32_03675,B7L62_02740	K02405	RNA polymerase sigma factor for flagellar operon FliA
RPA1,RPH1	B7L32_03680,B7L62_02735	K02425	regulator of sigma S factor FliZ
RPA1,RPH1	B7L32_03685,B7L62_02730	K05396	D-cysteine desulfhydrase [EC:4.4.1.15]
RPA1,RPH1	B7L32_03690,B7L62_02725	K02424	cystine transport system substrate-binding protein
RPA1,RPH1	B7L32_03695,B7L62_02720	K10009	cystine transport system permease protein
RPA1,RPH1	B7L32_03700,B7L62_02715	K10010	cystine transport system ATP-binding protein [EC:3.6.3.-]
RPA1,RPH1	B7L32_03705,B7L62_02700	K13821	RHH-type transcriptional regulator, proline utilization regulon repressor / proline dehydrogenase / delta 1-pyrroline-5-carboxylate dehydrogenase [EC:1.5.5.2 1.2.1.88]
RPA1,RPH1	B7L32_03710,B7L62_02695	K11928	sodium/proline symporter
RPA1,RPH1	B7L32_03715,B7L62_02690	K07243	high-affinity iron transporter
RPA1,RPH1	B7L32_03720,B7L62_02685	K07224	iron uptake system component EfeO
RPA1,RPH1	B7L32_03725,B7L62_02680	K16301	deferrochelatase/peroxidase EfeB [EC:1.11.1.-]
RPA1,RPH1	B7L32_03730,B7L32_09745,B7L62_02675,B7L62_08875	K06217	phosphate starvation-inducible protein PhoH and related proteins
RPA1,RPH1	B7L32_03735,B7L32_15050,B7L62_02485,B7L62_12015	K12979	beta-hydroxylase [EC:1.14.11.-]
RPA1,RPH1	B7L32_03740,B7L62_02480	K07300	Ca2+:H+ antiporter
RPA1,RPH1	B7L32_03745,B7L62_20860	K07229	ferric-chelate reductase (NADPH) [EC:1.16.1.9]
RPA1,RPH1	B7L32_03750,B7L62_02470	K06197	cation transport regulator
RPA1,RPH1	B7L32_03755,B7L62_02465	K07232	cation transport protein ChaC
RPA1,RPH1	B7L32_03760,B7L62_02460	K13635	LysR family transcriptional regulator, cys regulon transcriptional activator
RPA1,RPH1	B7L32_03775,B7L32_03990,B7L32_08520,B7L32_21050,B7L62_02235,B7L62_02445,B7L62_10440,B7L62_13030	K02035	peptide/nickel transport system substrate-binding protein
RPA1,RPH1	B7L32_03780,B7L32_03995,B7L62_02230,B7L62_02440	K02033	peptide/nickel transport system permease protein
RPA1,RPH1	B7L32_03785,B7L32_04000,B7L62_02225,B7L62_02435	K02034	peptide/nickel transport system permease protein
RPA1,RPH1	B7L32_03790,B7L32_04005,B7L62_02220,B7L62_02430,B7L62_04045	K02031	peptide/nickel transport system ATP-binding protein
RPA1,RPH1	B7L32_03795,B7L32_04010,B7L62_02215	K02032	peptide/nickel transport system ATP-binding protein
RPA1,RPH1	B7L32_03820,B7L62_02400	K07684	two-component system, NarL family, nitrate/nitrite response regulator NarL
RPA1,RPH1	B7L32_03825,B7L62_02395	K07673	two-component system, NarL family, nitrate/nitrite sensor histidine kinase NarX [EC:2.7.13.3]
RPA1,RPH1	B7L32_03830,B7L62_02390	K02575	MFS transporter, NNP family, nitrate/nitrite transporter
RPA1,RPH1	B7L32_03840,B7L32_15900,B7L62_02380,B7L62_12880,B7L62_20620	K01710	dTDP-glucose 4,6-dehydratase [EC:4.2.1.46]
RPA1,RPH1	B7L32_03845,B7L32_15880,B7L62_02375,B7L62_20640	K02851	UDP-GlcNAc:undecaprenyl-phosphate/decaprenyl-phosphate GlcNAc-1-phosphate transferase [EC:2.7.8.33 2.7.8.35]
RPA1,RPH1	B7L32_03850,B7L32_11510,B7L62_02370,B7L62_06930	K01991	polysaccharide biosynthesis/export protein
RPA1,RPH1	B7L32_03880,B7L62_02335	K16698	teichuronic acid biosynthesis glycosyltransferase TuaG [EC:2.4.-.-]
RPA1,RPH1	B7L32_03900,B7L62_02325	K00370	nitrate reductase / nitrite oxidoreductase, alpha subunit [EC:1.7.5.1 1.7.99.4]
RPA1,RPH1	B7L32_03905,B7L62_02320	K00371	nitrate reductase / nitrite oxidoreductase, beta subunit [EC:1.7.5.1 1.7.99.4]
RPA1,RPH1	B7L32_03910,B7L62_02315	K00373	nitrate reductase molybdenum cofactor assembly chaperone NarJ/NarW
RPA1,RPH1	B7L32_03915,B7L62_02310	K00374	nitrate reductase gamma subunit [EC:1.7.5.1 1.7.99.4]
RPA1,RPH1	B7L32_03945,B7L62_02280	K15537	alkylglycerol monooxygenase [EC:1.14.16.5]
RPA1,RPH1	B7L32_03950,B7L62_02270,B7L62_02275	K00508	linoleoyl-CoA desaturase [EC:1.14.19.3]
RPA1,RPH1	B7L32_03975,B7L32_10035,B7L62_02250,B7L62_08585	K00426	cytochrome d ubiquinol oxidase subunit II [EC:1.10.3.14]
RPA1,RPH1	B7L32_03980,B7L32_10030,B7L62_02245,B7L62_08590	K00425	cytochrome d ubiquinol oxidase subunit I [EC:1.10.3.14]
RPA1,RPH1	B7L32_04015,B7L32_22920,B7L62_00555,B7L62_02210	K01066	acetyl esterase [EC:3.1.1.-]
RPA1,RPH1	B7L32_04020,B7L62_02205	K00840	succinylornithine aminotransferase [EC:2.6.1.81]
RPA1,RPH1	B7L32_04025,B7L62_02200	K00673	arginine N-succinyltransferase [EC:2.3.1.109]
RPA1,RPH1	B7L32_04030,B7L62_02195	K06447	succinylglutamic semialdehyde dehydrogenase [EC:1.2.1.71]
RPA1,RPH1	B7L32_04035,B7L62_02190	K01484	succinylarginine dihydrolase [EC:3.5.3.23]
RPA1,RPH1	B7L32_04040,B7L62_02185	K05526	succinylglutamate desuccinylase [EC:3.5.1.96]
RPA1,RPH1	B7L32_04045,B7L32_24900,B7L62_02180,B7L62_07550	K11929	outer membrane pore protein E
RPA1,RPH1	B7L32_04065,B7L32_08635,B7L32_14475,B7L32_20460,B7L62_02160,B7L62_10325,B7L62_11520,B7L62_19615	K06911	uncharacterized protein
RPA1,RPH1	B7L32_04070,B7L62_02155	K08987	putative membrane protein
RPA1,RPH1	B7L32_04105,B7L62_02120	K21253	glutathione S-transferase fosA [EC:2.5.1.18]
RPA1,RPH1	B7L32_04120,B7L62_02105	K11732	phenylalanine-specific permease
RPA1,RPH1	B7L32_04130,B7L62_02095	K13985	N-acyl-phosphatidylethanolamine-hydrolysing phospholipase D [EC:3.1.4.54]
RPA1,RPH1	B7L32_04145,B7L32_17755,B7L62_02080,B7L62_16955	K05810	laccase domain-containing protein
RPA1,RPH1	B7L32_04150,B7L62_02075	K00563	23S rRNA (guanine745-N1)-methyltransferase [EC:2.1.1.187]
RPA1,RPH1	B7L32_04165,B7L62_02060	K02796	PTS system, mannose-specific IID component
RPA1,RPH1	B7L32_04170,B7L62_02055	K02795	PTS system, mannose-specific IIC component
RPA1,RPH1	B7L32_04175,B7L62_02050	K02794	PTS system, mannose-specific IIB component [EC:2.7.1.191]
RPA1,RPH1	B7L32_04185,B7L62_02040	K21090	c-di-GMP phosphodiesterase [EC:3.1.4.52]
RPA1,RPH1	B7L32_04190,B7L32_11835,B7L62_02035,B7L62_06635	K01752	L-serine dehydratase [EC:4.3.1.17]
RPA1,RPH1	B7L32_04200,B7L62_02025	K01665	para-aminobenzoate synthetase component I [EC:2.6.1.85]
RPA1,RPH1	B7L32_04205,B7L62_02020	K19354	heptose III glucuronosyltransferase [EC:2.4.1.-]
RPA1,RPH1	B7L32_04210,B7L62_02015	K09917	uncharacterized protein
RPA1,RPH1	B7L32_04215,B7L62_02010	K08289	phosphoribosylglycinamide formyltransferase 2 [EC:2.1.2.2]
RPA1,RPH1	B7L32_04225,B7L62_02000	K05591	ATP-independent RNA helicase DbpA [EC:3.6.4.13]
RPA1,RPH1	B7L32_04230,B7L62_01995	K09918	uncharacterized protein
RPA1,RPH1	B7L32_04235,B7L62_01990	K09900	uncharacterized protein
RPA1,RPH1	B7L32_04255,B7L62_01970	K03675	glutaredoxin 2
RPA1,RPH1	B7L32_04265,B7L62_01960	K08162	MFS transporter, DHA1 family, multidrug resistance protein
RPA1,RPH1	B7L32_04275,B7L62_01950	K09915	uncharacterized protein
RPA1,RPH1	B7L32_04280,B7L62_01945	K03810	virulence factor
RPA1,RPH1	B7L32_04285,B7L62_01940	K03980	putative peptidoglycan lipid II flippase
RPA1,RPH1	B7L32_04290,B7L62_01935	K01887	arginyl-tRNA synthetase [EC:6.1.1.19]
RPA1,RPH1	B7L32_04295,B7L62_01930	K09907	uncharacterized protein
RPA1,RPH1	B7L32_04300,B7L32_06440,B7L62_20070,B7L62_20965	K14155	cystathione beta-lyase [EC:4.4.1.8]
RPA1,RPH1	B7L32_04305,B7L62_01920	K06201	copper homeostasis protein
RPA1,RPH1	B7L32_04325,B7L62_01900	K15257	tRNA (mo5U34)-methyltransferase [EC:2.1.1.-]
RPA1,RPH1	B7L32_04330,B7L62_01895	K15256	tRNA (cmo5U34)-methyltransferase [EC:2.1.1.-]
RPA1,RPH1	B7L32_04335,B7L62_01890	K07136	uncharacterized protein
RPA1,RPH1	B7L32_04355,B7L62_01870	K01876	aspartyl-tRNA synthetase [EC:6.1.1.12]
RPA1,RPH1	B7L32_04360,B7L62_01865	K08310	dihydroneopterin triphosphate diphosphatase [EC:3.6.1.67]
RPA1,RPH1	B7L32_04370,B7L62_01855	K01159	crossover junction endodeoxyribonuclease RuvC [EC:3.1.22.4]
RPA1,RPH1	B7L32_04375,B7L62_01850	K03550	holliday junction DNA helicase RuvA [EC:3.6.4.12]
RPA1,RPH1	B7L32_04380,B7L62_01845	K03551	holliday junction DNA helicase RuvB [EC:3.6.4.12]
RPA1,RPH1	B7L32_04385,B7L62_01840	K09816	zinc transport system permease protein
RPA1,RPH1	B7L32_04390,B7L62_01835	K09817	zinc transport system ATP-binding protein [EC:3.6.3.-]
RPA1,RPH1	B7L32_04395,B7L62_01830	K09815	zinc transport system substrate-binding protein
RPA1,RPH1	B7L32_04400,B7L62_01825	K19304	murein DD-endopeptidase [EC:3.4.24.-]
RPA1,RPH1	B7L32_04405,B7L62_01820	K02560	lauroyl-Kdo2-lipid IVA myristoyltransferase [EC:2.3.1.243]
RPA1,RPH1	B7L32_04410,B7L62_01815	K16175	protein scribble
RPA1,RPH1	B7L32_04415,B7L32_06770,B7L62_01810,B7L62_14325	K00873	pyruvate kinase [EC:2.7.1.40]
RPA1,RPH1	B7L32_04420,B7L62_01805	K19337	RpiR family transcriptional regulator, carbohydrate utilization regulator
RPA1,RPH1	B7L32_04425,B7L62_01800	K00036	glucose-6-phosphate 1-dehydrogenase [EC:1.1.1.49 1.1.1.363]
RPA1,RPH1	B7L32_04430,B7L32_23415,B7L62_01795,B7L62_12375	K01625	2-dehydro-3-deoxyphosphogluconate aldolase / (4S)-4-hydroxy-2-oxoglutarate aldolase [EC:4.1.2.14 4.1.3.42]
RPA1,RPH1	B7L32_04435,B7L62_01790	K11743	spermidine export protein MdtJ
RPA1,RPH1	B7L32_04440,B7L62_01785	K11742	spermidine export protein MdtI
RPA1,RPH1	B7L32_04450,B7L32_24880,B7L62_01775,B7L62_07530	K03722	ATP-dependent DNA helicase DinG [EC:3.6.4.12]
RPA1,RPH1	B7L32_04455,B7L62_01770	K14742	tRNA threonylcarbamoyladenosine biosynthesis protein TsaB
RPA1,RPH1	B7L32_04460,B7L62_01765	K07285	outer membrane lipoprotein
RPA1,RPH1	B7L32_04465,B7L32_05455,B7L32_18480,B7L62_00305,B7L62_01760,B7L62_17565	K01897	long-chain acyl-CoA synthetase [EC:6.2.1.3]
RPA1,RPH1	B7L32_04470,B7L62_01755	K03684	ribonuclease D [EC:3.1.13.5]
RPA1,RPH1	B7L32_04475,B7L62_01750	K03608	cell division topological specificity factor
RPA1,RPH1	B7L32_04480,B7L62_01745	K03609	septum site-determining protein MinD
RPA1,RPH1	B7L32_04485,B7L62_01740	K03610	septum site-determining protein MinC
RPA1,RPH1	B7L32_04490,B7L62_01735	K09902	uncharacterized protein
RPA1,RPH1	B7L32_04505,B7L62_01720	K09160	uncharacterized protein
RPA1,RPH1	B7L32_04515,B7L62_01710	K03611	disulfide bond formation protein DsbB
RPA1,RPH1	B7L32_04520,B7L62_01705	K03314	Na+:H+ antiporter, NhaB family
RPA1,RPH1	B7L32_04525,B7L62_01700	K03603	GntR family transcriptional regulator, negative regulator for fad regulon and positive regulator of fabA
RPA1,RPH1	B7L32_04545,B7L62_01675	K00285	D-amino-acid dehydrogenase [EC:1.4.5.1]
RPA1,RPH1	B7L32_04550,B7L32_23645,B7L62_01670,B7L62_12145	K01775	alanine racemase [EC:5.1.1.1]
RPA1,RPH1	B7L32_04555,B7L62_01665	K08163	MFS transporter, DHA1 family, multidrug resistance protein
RPA1,RPH1	B7L32_04595,B7L62_01625	K09786	uncharacterized protein
RPA1,RPH1	B7L32_04600,B7L62_01620	K07180	serine protein kinase
RPA1,RPH1	B7L32_04610,B7L62_01615	K07274	MipA family protein
RPA1,RPH1	B7L32_04615,B7L62_01610	K01792	glucose-6-phosphate 1-epimerase [EC:5.1.3.15]
RPA1,RPH1	B7L32_04625,B7L62_01595	K07305	peptide-methionine (R)-S-oxide reductase [EC:1.8.4.12]
RPA1,RPH1	B7L32_04630,B7L62_01590	K09916	uncharacterized protein
RPA1,RPH1	B7L32_04640,B7L62_01580	K08281	nicotinamidase/pyrazinamidase [EC:3.5.1.19 3.5.1.-]
RPA1,RPH1	B7L32_04645,B7L32_12155,B7L62_01575,B7L62_06305	K01424	L-asparaginase [EC:3.5.1.1]
RPA1,RPH1	B7L32_04650,B7L62_01570	K04773	protease IV [EC:3.4.21.-]
RPA1,RPH1	B7L32_04660,B7L62_01560	K01008	selenide, water dikinase [EC:2.7.9.3]
RPA1,RPH1	B7L32_04665,B7L62_01555	K06917	tRNA 2-selenouridine synthase [EC:2.9.1.-]
RPA1,RPH1	B7L32_04670,B7L62_01550	K03169	DNA topoisomerase III [EC:5.99.1.2]
RPA1,RPH1	B7L32_04680,B7L62_01540	K08320	(d)CTP diphosphatase [EC:3.6.1.65]
RPA1,RPH1	B7L32_04685,B7L62_01535	K01142	exodeoxyribonuclease III [EC:3.1.11.2]
RPA1,RPH1	B7L32_04690,B7L32_19215,B7L62_01530,B7L62_18880	K06966	uncharacterized protein
RPA1,RPH1	B7L32_04705,B7L62_01510	K01433	formyltetrahydrofolate deformylase [EC:3.5.1.10]
RPA1,RPH1	B7L32_04710,B7L62_01505	K09858	SEC-C motif domain protein
RPA1,RPH1	B7L32_04715,B7L62_01500	K07001	NTE family protein
RPA1,RPH1	B7L32_04720,B7L62_01495	K02485	two-component system, response regulator
RPA1,RPH1	B7L32_04725,B7L32_11500,B7L32_11505,B7L62_01490,B7L62_06935,B7L62_06940	K00963	UTP--glucose-1-phosphate uridylyltransferase [EC:2.7.7.9]
RPA1,RPH1	B7L32_04730,B7L62_01485	K00012	UDPglucose 6-dehydrogenase [EC:1.1.1.22]
RPA1,RPH1	B7L32_04735,B7L62_01480	K08679	UDP-glucuronate 4-epimerase [EC:5.1.3.6]
RPA1,RPH1	B7L32_04740,B7L62_01475	K03746	DNA-binding protein H-NS
RPA1,RPH1	B7L32_04745,B7L62_01470	K00857	thymidine kinase [EC:2.7.1.21]
RPA1,RPH1	B7L32_04750,B7L62_01465	K04072	acetaldehyde dehydrogenase / alcohol dehydrogenase [EC:1.2.1.10 1.1.1.1]
RPA1,RPH1	B7L32_04760,B7L32_04765,B7L32_22565,B7L62_00505,B7L62_00935,B7L62_01450,B7L62_01455	K15580	oligopeptide transport system substrate-binding protein
RPA1,RPH1	B7L32_04770,B7L62_01445	K15581	oligopeptide transport system permease protein
RPA1,RPH1	B7L32_04775,B7L62_01440	K15582	oligopeptide transport system permease protein
RPA1,RPH1	B7L32_04780,B7L62_01435	K15583	oligopeptide transport system ATP-binding protein
RPA1,RPH1	B7L32_04785,B7L62_01430	K10823	oligopeptide transport system ATP-binding protein
RPA1,RPH1	B7L32_04790,B7L62_01425	K09901	uncharacterized protein
RPA1,RPH1	B7L32_04795,B7L62_01420	K06131	cardiolipin synthase A/B [EC:2.7.8.-]
RPA1,RPH1	B7L32_04805,B7L32_11055,B7L62_01410,B7L62_07400	K04047	starvation-inducible DNA-binding protein
RPA1,RPH1	B7L32_04810,B7L62_01405	K08167	MFS transporter, DHA2 family, multidrug resistance protein
RPA1,RPH1	B7L32_04830,B7L32_19770,B7L62_01385,B7L62_18300	K02056	simple sugar transport system ATP-binding protein [EC:3.6.3.17]
RPA1,RPH1	B7L32_04835,B7L32_05060,B7L62_01380	K00854	xylulokinase [EC:2.7.1.17]
RPA1,RPH1	B7L32_04840,B7L62_01375	K05351	D-xylulose reductase [EC:1.1.1.9]
RPA1,RPH1	B7L32_04865,B7L62_01335	K09780	uncharacterized protein
RPA1,RPH1	B7L32_04870,B7L62_01330	K09765	uncharacterized protein
RPA1,RPH1	B7L32_04875,B7L62_01325	K03832	periplasmic protein TonB
RPA1,RPH1	B7L32_04880,B7L62_01320	K10806	acyl-CoA thioesterase YciA [EC:3.1.2.-]
RPA1,RPH1	B7L32_04885,B7L62_01315	K06190	intracellular septation protein
RPA1,RPH1	B7L32_04905,B7L62_01295	K07275	outer membrane protein
RPA1,RPH1	B7L32_04915,B7L62_01285	K01695	tryptophan synthase alpha chain [EC:4.2.1.20]
RPA1,RPH1	B7L32_04920,B7L62_01280	K01696	tryptophan synthase beta chain [EC:4.2.1.20]
RPA1,RPH1	B7L32_04925,B7L62_01275	K13498	indole-3-glycerol phosphate synthase / phosphoribosylanthranilate isomerase [EC:4.1.1.48 5.3.1.24]
RPA1,RPH1	B7L32_04930,B7L32_07835,B7L62_01270	K00766	anthranilate phosphoribosyltransferase [EC:2.4.2.18]
RPA1,RPH1	B7L32_04935,B7L32_20845,B7L62_01265,B7L62_19965	K01658	anthranilate synthase component II [EC:4.1.3.27]
RPA1,RPH1	B7L32_04940,B7L62_01260	K01657	anthranilate synthase component I [EC:4.1.3.27]
RPA1,RPH1	B7L32_04945,B7L62_01255	K07053	3',5'-nucleoside bisphosphate phosphatase [EC:3.1.3.97]
RPA1,RPH1	B7L32_04960,B7L62_01240	K18614	2-(acetamidomethylene)succinate hydrolase [EC:3.5.1.29]
RPA1,RPH1	B7L32_04965,B7L62_01235	K06178	23S rRNA pseudouridine2605 synthase [EC:5.4.99.22]
RPA1,RPH1	B7L32_04970,B7L62_01230	K19221	cob(I)alamin adenosyltransferase [EC:2.5.1.17]
RPA1,RPH1	B7L32_04980,B7L62_01220	K04774	serine protease SohB [EC:3.4.21.-]
RPA1,RPH1	B7L32_04990,B7L62_01210	K03168	DNA topoisomerase I [EC:5.99.1.2]
RPA1,RPH1	B7L32_04995,B7L62_01205	K13634	LysR family transcriptional regulator, cys regulon transcriptional activator
RPA1,RPH1	B7L32_05005,B7L62_01195	K01681	aconitate hydratase [EC:4.2.1.3]
RPA1,RPH1	B7L32_05010,B7L62_01190	K01497	GTP cyclohydrolase II [EC:3.5.4.25]
RPA1,RPH1	B7L32_05015,B7L62_01185	K01096	phosphatidylglycerophosphatase B [EC:3.1.3.27 3.1.3.81 3.1.3.4 3.6.1.27]
RPA1,RPH1	B7L32_05020,B7L62_00740,B7L62_20950	K03436	DeoR family transcriptional regulator, fructose operon transcriptional repressor
RPA1,RPH1	B7L32_05070,B7L62_01180	K08992	lipopolysaccharide assembly protein A
RPA1,RPH1	B7L32_05075,B7L62_01175	K19804	lipopolysaccharide assembly protein B
RPA1,RPH1	B7L32_05090,B7L62_01160	K01591	orotidine-5'-phosphate decarboxylase [EC:4.1.1.23]
RPA1,RPH1	B7L32_05095,B7L62_01155	K03113	translation initiation factor 1
RPA1,RPH1	B7L32_05110,B7L32_12140,B7L62_01140,B7L62_06320	K00656	formate C-acetyltransferase [EC:2.3.1.54]
RPA1,RPH1	B7L32_05115,B7L32_12135,B7L62_01135,B7L62_06325	K04069	pyruvate formate lyase activating enzyme [EC:1.97.1.4]
RPA1,RPH1	B7L32_05120,B7L62_01130	K08314	fructose-6-phosphate aldolase 2 [EC:4.1.2.-]
RPA1,RPH1	B7L32_05130,B7L62_01120,B7L62_15950	K15125	filamentous hemagglutinin
RPA1,RPH1	B7L32_05160,B7L62_00550	K00131	glyceraldehyde-3-phosphate dehydrogenase (NADP+) [EC:1.2.1.9]
RPA1,RPH1	B7L32_05175,B7L32_20980,B7L62_00535,B7L62_20115	K02355	elongation factor G
RPA1,RPH1	B7L32_05195,B7L32_10415,B7L62_00520,B7L62_08215	K02010	iron(III) transport system ATP-binding protein [EC:3.6.3.30]
RPA1,RPH1	B7L32_05200,B7L32_10420,B7L32_19990,B7L62_00515,B7L62_08210,B7L62_18085	K02011	iron(III) transport system permease protein
RPA1,RPH1	B7L32_05205,B7L32_10425,B7L62_00510,B7L62_08205	K02012	iron(III) transport system substrate-binding protein
RPA1,RPH1	B7L32_05225,B7L32_17415,B7L62_00500,B7L62_16000	K06213	magnesium transporter
RPA1,RPH1	B7L32_05240,B7L32_17000,B7L62_00485,B7L62_16390	K01092	myo-inositol-1(or 4)-monophosphatase [EC:3.1.3.25]
RPA1,RPH1	B7L32_05250,B7L62_00480	K18231	macrolide transport system ATP-binding/permease protein
RPA1,RPH1	B7L32_05295,B7L62_00435	K01753	D-serine dehydratase [EC:4.3.1.18]
RPA1,RPH1	B7L32_05310,B7L32_15710,B7L32_18040,B7L32_24195,B7L62_00430,B7L62_12895,B7L62_17135,B7L62_20820	K01223	6-phospho-beta-glucosidase [EC:3.2.1.86]
RPA1,RPH1	B7L32_05320,B7L32_12320,B7L62_00420,B7L62_06140	K15553	sulfonate transport system substrate-binding protein
RPA1,RPH1	B7L32_05325,B7L62_00415	K08151	MFS transporter, DHA1 family, tetracycline resistance protein
RPA1,RPH1	B7L32_05330,B7L62_00410	K18476	TetR/AcrR family transcriptional regulator, tetracycline repressor protein
RPA1,RPH1	B7L32_05380,B7L32_22235,B7L62_23520	K00864	glycerol kinase [EC:2.7.1.30]
RPA1,RPH1	B7L32_05395,B7L32_20530,B7L62_19675	K02444	DeoR family transcriptional regulator, glycerol-3-phosphate regulon repressor
RPA1,RPH1	B7L32_05405,B7L32_08105,B7L32_08860,B7L62_00365,B7L62_10075	K00681	gamma-glutamyltranspeptidase / glutathione hydrolase [EC:2.3.2.2 3.4.19.13]
RPA1,RPH1	B7L32_05415,B7L62_00355	K10536	agmatine deiminase [EC:3.5.3.12]
RPA1,RPH1	B7L32_05430,B7L32_09265,B7L62_00330,B7L62_09475	K03585	membrane fusion protein, multidrug efflux system
RPA1,RPH1	B7L32_05440,B7L62_00320	K18139	outer membrane protein, multidrug efflux system
RPA1,RPH1	B7L32_05450,B7L62_00310	K05520	protease I [EC:3.2.-.-]
RPA1,RPH1	B7L32_05460,B7L62_00300	K00261	glutamate dehydrogenase (NAD(P)+) [EC:1.4.1.3]
RPA1,RPH1	B7L32_05485,B7L62_00275	K05375	MbtH protein
RPA1,RPH1	B7L32_05510,B7L32_08530,B7L62_00235,B7L62_10425	K00355	NAD(P)H dehydrogenase (quinone) [EC:1.6.5.2]
RPA1,RPH1	B7L32_05565,B7L32_11400,B7L32_15080,B7L32_19385,B7L32_23560,B7L62_00175,B7L62_07035,B7L62_12230,B7L62_15040,B7L62_18710,B7L62_20060,B7L62_23085	K02529	LacI family transcriptional regulator
RPA1,RPH1	B7L32_05670,B7L62_00120	K06132	cardiolipin synthase C [EC:2.7.8.-]
RPA1,RPH1	B7L32_05715,B7L62_00075	K15986	manganese-dependent inorganic pyrophosphatase [EC:3.6.1.1]
RPA1,RPH1	B7L32_05725,B7L32_18240,B7L62_00065,B7L62_17320	K01689	enolase [EC:4.2.1.11]
RPA1,RPH1	B7L32_05740,B7L62_00050	K00836	diaminobutyrate-2-oxoglutarate transaminase [EC:2.6.1.76]
RPA1,RPH1	B7L32_05745,B7L62_00045	K13745	L-2,4-diaminobutyrate decarboxylase [EC:4.1.1.86]
RPA1,RPH1	B7L32_05785,B7L62_00025	K01273	membrane dipeptidase [EC:3.4.13.19]
RPA1,RPH1	B7L32_05795,B7L62_00015,B7L62_23955	K06136	pyrroloquinoline quinone biosynthesis protein B
RPA1,RPH1	B7L32_05800,B7L62_00010,B7L62_23960	K06137	pyrroloquinoline-quinone synthase [EC:1.3.3.11]
RPA1,RPH1	B7L32_05805,B7L62_00005,B7L62_23965	K06138	pyrroloquinoline quinone biosynthesis protein D
RPA1,RPH1	B7L32_05810,B7L62_24785	K06139	pyrroloquinoline quinone biosynthesis protein E
RPA1,RPH1	B7L32_05880,B7L62_21605	K21405	sigma-54 dependent transcriptional regulator, acetoin dehydrogenase operon transcriptional activator AcoR
RPA1,RPH1	B7L32_05885,B7L62_21600	K00138	aldehyde dehydrogenase [EC:1.2.1.-]
RPA1,RPH1	B7L32_05890,B7L62_21595	K13953	alcohol dehydrogenase, propanol-preferring [EC:1.1.1.1]
RPA1,RPH1	B7L32_05905,B7L32_18235,B7L62_17315,B7L62_21580	K17218	sulfide:quinone oxidoreductase [EC:1.8.5.4]
RPA1,RPH1	B7L32_05910,B7L62_21575	K07401	selenoprotein W-related protein
RPA1,RPH1	B7L32_05930,B7L62_21555	K02372	3-hydroxyacyl-[acyl-carrier-protein] dehydratase [EC:4.2.1.59]
RPA1,RPH1	B7L32_06000,B7L62_21435	K08384	stage V sporulation protein D (sporulation-specific penicillin-binding protein)
RPA1,RPH1	B7L32_06005,B7L62_21430	K02545	penicillin-binding protein 2 prime
RPA1,RPH1	B7L32_06020,B7L32_13170,B7L62_21405,B7L62_21935	K08161	MFS transporter, DHA1 family, multidrug resistance protein
RPA1,RPH1	B7L32_06040,B7L62_21385	K07506	AraC family transcriptional regulator
RPA1,RPH1	B7L32_06125,B7L62_21300	K07240	chromate transporter
RPA1,RPH1	B7L32_06140,B7L62_21285	K01569	oxalate decarboxylase [EC:4.1.1.2]
RPA1,RPH1	B7L32_06150,B7L62_21260	K07302	isoquinoline 1-oxidoreductase subunit alpha [EC:1.3.99.16]
RPA1,RPH1	B7L32_06155,B7L32_10695,B7L62_21255	K07303	isoquinoline 1-oxidoreductase subunit beta [EC:1.3.99.16]
RPA1,RPH1	B7L32_06160,B7L62_21250	K16203	D-amino peptidase [EC:3.4.11.-]
RPA1,RPH1	B7L32_06165,B7L32_24000,B7L62_12680,B7L62_21245	K01266	D-aminopeptidase [EC:3.4.11.19]
RPA1,RPH1	B7L32_06195,B7L32_10690,B7L62_21215	K00087	xanthine dehydrogenase molybdenum-binding subunit [EC:1.17.1.4]
RPA1,RPH1	B7L32_06200,B7L62_21210	K18029	nicotinate dehydrogenase subunit A [EC:1.17.2.1]
RPA1,RPH1	B7L32_06215,B7L62_21195	K00480	salicylate hydroxylase [EC:1.14.13.1]
RPA1,RPH1	B7L32_06225,B7L62_21185	K01799	maleate isomerase [EC:5.2.1.1]
RPA1,RPH1	B7L32_06245,B7L62_21170	K01284	peptidyl-dipeptidase Dcp [EC:3.4.15.5]
RPA1,RPH1	B7L32_06260,B7L62_21155	K01487	guanine deaminase [EC:3.5.4.3]
RPA1,RPH1	B7L32_06265,B7L32_08745,B7L32_16790,B7L32_23615,B7L62_10210,B7L62_12175,B7L62_16595,B7L62_21150	K03088	RNA polymerase sigma-70 factor, ECF subfamily
RPA1,RPH1	B7L32_06270,B7L32_08750,B7L62_10205,B7L62_21145	K07165	transmembrane sensor
RPA1,RPH1	B7L32_06275,B7L32_14015,B7L62_11015,B7L62_21140	K16091	Fe(3+) dicitrate transport protein
RPA1,RPH1	B7L32_06285,B7L62_21130	K16066	3-hydroxy acid dehydrogenase / malonic semialdehyde reductase [EC:1.1.1.381 1.1.1.-]
RPA1,RPH1	B7L32_06290,B7L62_21125	K09771	small multidrug resistance family-3 protein
RPA1,RPH1	B7L32_06310,B7L32_06320,B7L32_24970,B7L32_24980,B7L62_07610,B7L62_07620,B7L62_21095,B7L62_21105	K05846	osmoprotectant transport system permease protein
RPA1,RPH1	B7L32_06315,B7L32_24985,B7L62_07625,B7L62_21100	K05845	osmoprotectant transport system substrate-binding protein
RPA1,RPH1	B7L32_06325,B7L32_24975,B7L62_07615,B7L62_21090	K05847	osmoprotectant transport system ATP-binding protein
RPA1,RPH1	B7L32_06330,B7L32_18300,B7L62_17385,B7L62_21085	K03281	chloride channel protein, CIC family
RPA1,RPH1	B7L32_06345,B7L32_10310,B7L62_08320,B7L62_21070	K01935	dethiobiotin synthetase [EC:6.3.3.3]
RPA1,RPH1	B7L32_06350,B7L62_21065	K15545	transcriptional regulator of PTS gene
RPA1,RPH1	B7L32_06360,B7L62_21055	K08224	MFS transporter, YNFM family, putative membrane transport protein
RPA1,RPH1	B7L32_06370,B7L32_13400,B7L62_21045,B7L62_21715	K01207	beta-N-acetylhexosaminidase [EC:3.2.1.52]
RPA1,RPH1	B7L32_06375,B7L62_21040	K10748	DNA replication terminus site-binding protein
RPA1,RPH1	B7L32_06390,B7L62_21015	K01679	fumarate hydratase, class II [EC:4.2.1.2]
RPA1,RPH1	B7L32_06400,B7L62_21005	K01809	mannose-6-phosphate isomerase [EC:5.3.1.8]
RPA1,RPH1	B7L32_06420,B7L62_20985	K20320	beta-lactamase class C PDC [EC:3.5.2.6]
RPA1,RPH1	B7L32_06425,B7L62_20980	K17850	LysR family transcriptional regulator, regulator of gene expression of beta-lactamase
RPA1,RPH1	B7L32_06430,B7L62_20975	K16136	LacI family transcriptional regulator, maltose regulon regulatory protein
RPA1,RPH1	B7L32_06435,B7L62_06455	K02790	PTS system, maltose/glucose-specific IIB component [EC:2.7.1.199 2.7.1.208]
RPA1,RPH1	B7L32_06460,B7L32_20270,B7L62_19415,B7L62_20945	K01488	adenosine deaminase [EC:3.5.4.4]
RPA1,RPH1	B7L32_06485,B7L62_20920	K03617	electron transport complex protein RnfA
RPA1,RPH1	B7L32_06490,B7L62_20915	K03616	electron transport complex protein RnfB
RPA1,RPH1	B7L32_06495,B7L62_20910	K03615	electron transport complex protein RnfC
RPA1,RPH1	B7L32_06505,B7L62_14060	K03614	electron transport complex protein RnfD
RPA1,RPH1	B7L32_06510,B7L62_14065	K03612	electron transport complex protein RnfG
RPA1,RPH1	B7L32_06515,B7L62_14070	K03613	electron transport complex protein RnfE
RPA1,RPH1	B7L32_06520,B7L62_14075	K10773	endonuclease III [EC:4.2.99.18]
RPA1,RPH1	B7L32_06525,B7L32_13165,B7L32_19040,B7L62_14080,B7L62_19055,B7L62_21940	K03305	proton-dependent oligopeptide transporter, POT family
RPA1,RPH1	B7L32_06530,B7L62_14085	K01322	prolyl oligopeptidase [EC:3.4.21.26]
RPA1,RPH1	B7L32_06540,B7L62_14095	K05782	benzoate membrane transport protein
RPA1,RPH1	B7L32_06550,B7L62_14105	K04343	streptomycin 6-kinase [EC:2.7.1.72]
RPA1,RPH1	B7L32_06570,B7L62_14125	K06893	uncharacterized protein
RPA1,RPH1	B7L32_06575,B7L62_14130	K06950	uncharacterized protein
RPA1,RPH1	B7L32_06585,B7L32_17660,B7L62_14140,B7L62_15825	K01714	4-hydroxy-tetrahydrodipicolinate synthase [EC:4.3.3.7]
RPA1,RPH1	B7L32_06595,B7L32_22780,B7L62_00685,B7L62_14150	K00868	pyridoxine kinase [EC:2.7.1.35]
RPA1,RPH1	B7L32_06600,B7L62_14155	K01866	tyrosyl-tRNA synthetase [EC:6.1.1.1]
RPA1,RPH1	B7L32_06605,B7L62_14160	K00275	pyridoxamine 5'-phosphate oxidase [EC:1.4.3.5]
RPA1,RPH1	B7L32_06615,B7L62_14170	K09001	anhydro-N-acetylmuramic acid kinase [EC:2.7.1.170]
RPA1,RPH1	B7L32_06620,B7L62_14175	K06077	outer membrane lipoprotein SlyB
RPA1,RPH1	B7L32_06625,B7L62_14180	K06075	MarR family transcriptional regulator, transcriptional regulator for hemolysin
RPA1,RPH1	B7L32_06645,B7L62_14200	K04565	superoxide dismutase, Cu-Zn family [EC:1.15.1.1]
RPA1,RPH1	B7L32_06660,B7L62_14215	K06938	uncharacterized protein
RPA1,RPH1	B7L32_06670,B7L62_14225	K07118	uncharacterized protein
RPA1,RPH1	B7L32_06675,B7L62_14230	K03760	lipid A ethanolaminephosphotransferase [EC:2.7.8.43]
RPA1,RPH1	B7L32_06680,B7L62_14235	K16137	TetR/AcrR family transcriptional regulator, transcriptional repressor for nem operon
RPA1,RPH1	B7L32_06685,B7L32_15690,B7L62_14240,B7L62_20840	K10680	N-ethylmaleimide reductase [EC:1.-.-.-]
RPA1,RPH1	B7L32_06690,B7L32_08625,B7L32_22410,B7L62_01075,B7L62_10335,B7L62_14245	K01759	lactoylglutathione lyase [EC:4.4.1.5]
RPA1,RPH1	B7L32_06695,B7L62_14250	K03683	ribonuclease T [EC:3.1.13.-]
RPA1,RPH1	B7L32_06700,B7L62_14255	K07390	monothiol glutaredoxin
RPA1,RPH1	B7L32_06705,B7L62_14260	K19303	murein DD-endopeptidase [EC:3.4.-.-]
RPA1,RPH1	B7L32_06710,B7L32_15540,B7L62_14265,B7L62_22665	K04564	superoxide dismutase, Fe-Mn family [EC:1.15.1.1]
RPA1,RPH1	B7L32_06715,B7L62_14270	K03604	LacI family transcriptional regulator, purine nucleotide synthesis repressor
RPA1,RPH1	B7L32_06730,B7L32_09445,B7L62_09185,B7L62_14285	K00574	cyclopropane-fatty-acyl-phospholipid synthase [EC:2.1.1.79]
RPA1,RPH1	B7L32_06740,B7L62_14295	K00793	riboflavin synthase [EC:2.5.1.9]
RPA1,RPH1	B7L32_06745,B7L32_23595,B7L62_12195,B7L62_14300	K03327	multidrug resistance protein, MATE family
RPA1,RPH1	B7L32_06775,B7L62_14330	K06078	murein lipoprotein
RPA1,RPH1	B7L32_06780,B7L62_14335	K19236	L,D-transpeptidase YcfS
RPA1,RPH1	B7L32_06785,B7L32_19250,B7L62_14340,B7L62_18845	K02426	cysteine desulfuration protein SufE
RPA1,RPH1	B7L32_06790,B7L62_14345	K11717	cysteine desulfurase / selenocysteine lyase [EC:2.8.1.7 4.4.1.16]
RPA1,RPH1	B7L32_06795,B7L62_14350	K09015	Fe-S cluster assembly protein SufD
RPA1,RPH1	B7L32_06800,B7L62_14355	K09013	Fe-S cluster assembly ATP-binding protein
RPA1,RPH1	B7L32_06805,B7L62_14360	K09014	Fe-S cluster assembly protein SufB
RPA1,RPH1	B7L32_06810,B7L62_14365	K05997	Fe-S cluster assembly protein SufA
RPA1,RPH1	B7L32_06820,B7L62_14375	K19222	1,4-dihydroxy-2-naphthoyl-CoA hydrolase [EC:3.1.2.28]
RPA1,RPH1	B7L32_06840,B7L62_09295,B7L62_14395	K01007	pyruvate, water dikinase [EC:2.7.9.2]
RPA1,RPH1	B7L32_06850,B7L62_14405	K09773	[pyruvate, water dikinase]-phosphate phosphotransferase / [pyruvate, water dikinase] kinase [EC:2.7.4.28 2.7.11.33]
RPA1,RPH1	B7L32_06855,B7L32_10155,B7L32_17790,B7L62_08475,B7L62_14410,B7L62_16990	K01626	3-deoxy-7-phosphoheptulonate synthase [EC:2.5.1.54]
RPA1,RPH1	B7L32_06860,B7L32_06955,B7L62_14415,B7L62_14510	K00432	glutathione peroxidase [EC:1.11.1.9]
RPA1,RPH1	B7L32_06875,B7L62_14430	K07225	putative hemin transport protein
RPA1,RPH1	B7L32_06895,B7L62_14450	K08997	uncharacterized protein
RPA1,RPH1	B7L32_06905,B7L62_14460	K03800	lipoate---protein ligase [EC:6.3.1.20]
RPA1,RPH1	B7L32_06910,B7L62_14465	K13695	probable lipoprotein NlpC
RPA1,RPH1	B7L32_06920,B7L62_14475	K12962	undecaprenyl phosphate-alpha-L-ara4N flippase subunit ArnE
RPA1,RPH1	B7L32_06925,B7L62_14480	K07264	4-amino-4-deoxy-L-arabinose transferase [EC:2.4.2.43]
RPA1,RPH1	B7L32_06930,B7L62_14485	K13014	undecaprenyl phosphate-alpha-L-ara4FN deformylase [EC:3.5.1.-]
RPA1,RPH1	B7L32_06935,B7L62_14490	K10011	UDP-4-amino-4-deoxy-L-arabinose formyltransferase / UDP-glucuronic acid dehydrogenase (UDP-4-keto-hexauronic acid decarboxylating) [EC:2.1.2.13 1.1.1.305]
RPA1,RPH1	B7L32_06940,B7L62_14495	K10012	undecaprenyl-phosphate 4-deoxy-4-formamido-L-arabinose transferase [EC:2.4.2.53]
RPA1,RPH1	B7L32_06945,B7L62_14500	K07806	UDP-4-amino-4-deoxy-L-arabinose-oxoglutarate aminotransferase [EC:2.6.1.87]
RPA1,RPH1	B7L32_06950,B7L62_14505	K06074	vitamin B12 transport system ATP-binding protein [EC:3.6.3.33]
RPA1,RPH1	B7L32_06960,B7L62_14515	K06073	vitamin B12 transport system permease protein
RPA1,RPH1	B7L32_06970,B7L62_14525	K04764	integration host factor subunit alpha
RPA1,RPH1	B7L32_06975,B7L62_14530	K01890	phenylalanyl-tRNA synthetase beta chain [EC:6.1.1.20]
RPA1,RPH1	B7L32_06980,B7L62_14535	K01889	phenylalanyl-tRNA synthetase alpha chain [EC:6.1.1.20]
RPA1,RPH1	B7L32_06985,B7L62_14540	K02887	large subunit ribosomal protein L20
RPA1,RPH1	B7L32_06990,B7L62_14545	K02916	large subunit ribosomal protein L35
RPA1,RPH1	B7L32_06995,B7L62_14550	K02520	translation initiation factor IF-3
RPA1,RPH1	B7L32_07000,B7L62_14555	K01868	threonyl-tRNA synthetase [EC:6.1.1.3]
RPA1,RPH1	B7L32_07020,B7L62_14565	K05595	multiple antibiotic resistance protein
RPA1,RPH1	B7L32_07040,B7L62_14585	K06151	gluconate 2-dehydrogenase alpha chain [EC:1.1.99.3]
RPA1,RPH1	B7L32_07045,B7L62_14590	K06152	gluconate 2-dehydrogenase gamma chain [EC:1.1.99.3]
RPA1,RPH1	B7L32_07050,B7L62_14595	K08308	membrane-bound lytic murein transglycosylase E
RPA1,RPH1	B7L32_07060,B7L62_14605	K11604	manganese/iron transport system substrate-binding protein
RPA1,RPH1	B7L32_07065,B7L62_14610	K11607	manganese/iron transport system ATP-binding protein
RPA1,RPH1	B7L32_07070,B7L62_14615	K11605	manganese/iron transport system permease protein
RPA1,RPH1	B7L32_07075,B7L62_14620	K11606	manganese/iron transport system permease protein
RPA1,RPH1	B7L32_07100,B7L62_14645	K07038	inner membrane protein
RPA1,RPH1	B7L32_07105,B7L62_14650	K06956	uncharacterized protein
RPA1,RPH1	B7L32_07110,B7L62_14655	K05306	phosphonoacetaldehyde hydrolase [EC:3.11.1.1]
RPA1,RPH1	B7L32_07115,B7L62_14660	K03430	2-aminoethylphosphonate-pyruvate transaminase [EC:2.6.1.37]
RPA1,RPH1	B7L32_07125,B7L62_14670	K11081	2-aminoethylphosphonate transport system substrate-binding protein
RPA1,RPH1	B7L32_07130,B7L62_14675	K11084	2-aminoethylphosphonate transport system ATP-binding protein
RPA1,RPH1	B7L32_07135,B7L62_14680	K11083	2-aminoethylphosphonate transport system permease protein
RPA1,RPH1	B7L32_07140,B7L62_14685	K11082	2-aminoethylphosphonate transport system permease protein
RPA1,RPH1	B7L32_07145,B7L62_14690	K19333	IclR family transcriptional regulator, KDG regulon repressor
RPA1,RPH1	B7L32_07150,B7L62_14695	K08169	MFS transporter, DHA2 family, multidrug resistance protein
RPA1,RPH1	B7L32_07160,B7L62_14705	K03799	heat shock protein HtpX [EC:3.4.24.-]
RPA1,RPH1	B7L32_07195,B7L62_14740	K03797	carboxyl-terminal processing protease [EC:3.4.21.102]
RPA1,RPH1	B7L32_07200,B7L62_14745	K03607	ProP effector
RPA1,RPH1	B7L32_07205,B7L62_14750	K08968	L-methionine (R)-S-oxide reductase [EC:1.8.4.14]
RPA1,RPH1	B7L32_07210,B7L32_12355,B7L62_06105,B7L62_14755,B7L62_20900	K03808	paraquat-inducible protein A
RPA1,RPH1	B7L32_07220,B7L62_14765	K11392	16S rRNA (cytosine1407-C5)-methyltransferase [EC:2.1.1.178]
RPA1,RPH1	B7L32_07245,B7L32_07790,B7L32_19510,B7L62_14785,B7L62_15455	K07346	fimbrial chaperone protein
RPA1,RPH1	B7L32_07280,B7L32_16140,B7L62_14820,B7L62_20385,B7L62_21655	K01406	serralysin [EC:3.4.24.40]
RPA1,RPH1	B7L32_07290,B7L62_14830	K11616	malate:Na+ symporter
RPA1,RPH1	B7L32_07295,B7L32_20680,B7L62_14835,B7L62_19785	K01610	phosphoenolpyruvate carboxykinase (ATP) [EC:4.1.1.49]
RPA1,RPH1	B7L32_07320,B7L62_14875	K02532	MFS transporter, OHS family, lactose permease
RPA1,RPH1	B7L32_07325,B7L32_14035,B7L62_11055,B7L62_14880	K01193	beta-fructofuranosidase [EC:3.2.1.26]
RPA1,RPH1	B7L32_07335,B7L62_14890	K09975	uncharacterized protein
RPA1,RPH1	B7L32_07340,B7L62_14895	K05603	formimidoylglutamate deiminase [EC:3.5.3.13]
RPA1,RPH1	B7L32_07345,B7L62_14900	K05836	GntR family transcriptional regulator, histidine utilization repressor
RPA1,RPH1	B7L32_07350,B7L62_14905	K01468	imidazolonepropionase [EC:3.5.2.7]
RPA1,RPH1	B7L32_07355,B7L62_14910	K01479	formiminoglutamase [EC:3.5.3.8]
RPA1,RPH1	B7L32_07365,B7L62_14920	K04093	chorismate mutase [EC:5.4.99.5]
RPA1,RPH1	B7L32_07380,B7L62_14935	K05517	nucleoside-specific channel-forming protein
RPA1,RPH1	B7L32_07395,B7L62_14960	K14052	putrescine importer
RPA1,RPH1	B7L32_07410,B7L62_14975	K09473	gamma-glutamyl-gamma-aminobutyrate hydrolase [EC:3.5.1.94]
RPA1,RPH1	B7L32_07420,B7L62_14985	K09472	gamma-glutamyl-gamma-aminobutyraldehyde dehydrogenase [EC:1.2.1.-]
RPA1,RPH1	B7L32_07425,B7L32_23965,B7L62_12645,B7L62_14990	K09471	gamma-glutamylputrescine oxidase [EC:1.4.3.-]
RPA1,RPH1	B7L32_07530,B7L62_15110	K14061	universal stress protein F
RPA1,RPH1	B7L32_07545,B7L62_15115	K00031	isocitrate dehydrogenase [EC:1.1.1.42]
RPA1,RPH1	B7L32_07550,B7L62_15120	K06181	23S rRNA pseudouridine2457 synthase [EC:5.4.99.20]
RPA1,RPH1	B7L32_07560,B7L62_15130	K12152	phosphatase NudJ [EC:3.6.1.-]
RPA1,RPH1	B7L32_07565,B7L62_15135	K00566	tRNA-uridine 2-sulfurtransferase [EC:2.8.1.13]
RPA1,RPH1	B7L32_07570,B7L32_15110,B7L32_22880,B7L62_00585,B7L62_15140,B7L62_23055	K03549	KUP system potassium uptake protein
RPA1,RPH1	B7L32_07575,B7L62_15145	K07153	high frequency lysogenization protein
RPA1,RPH1	B7L32_07580,B7L62_15150	K01756	adenylosuccinate lyase [EC:4.3.2.2]
RPA1,RPH1	B7L32_07610,B7L62_15180	K07660	two-component system, OmpR family, response regulator PhoP
RPA1,RPH1	B7L32_07615,B7L62_15185	K07637	two-component system, OmpR family, sensor histidine kinase PhoQ [EC:2.7.13.3]
RPA1,RPH1	B7L32_07620,B7L62_15190	K18850	50S ribosomal protein L16 3-hydroxylase [EC:1.14.11.47]
RPA1,RPH1	B7L32_07625,B7L62_15195	K13574	uncharacterized oxidoreductase [EC:1.1.1.-]
RPA1,RPH1	B7L32_07630,B7L62_15265	K01258	tripeptide aminopeptidase [EC:3.4.11.4]
RPA1,RPH1	B7L32_07635,B7L62_15270	K11072	spermidine/putrescine transport system ATP-binding protein [EC:3.6.3.31]
RPA1,RPH1	B7L32_07640,B7L62_15275	K11071	spermidine/putrescine transport system permease protein
RPA1,RPH1	B7L32_07645,B7L62_15280	K11070	spermidine/putrescine transport system permease protein
RPA1,RPH1	B7L32_07650,B7L62_15300	K11069	spermidine/putrescine transport system substrate-binding protein
RPA1,RPH1	B7L32_07655,B7L62_15305	K12410	NAD-dependent deacetylase [EC:3.5.1.-]
RPA1,RPH1	B7L32_07660,B7L62_15310	K00884	N-acetylglucosamine kinase [EC:2.7.1.59]
RPA1,RPH1	B7L32_07665,B7L32_07675,B7L62_15315,B7L62_15325	K09808	lipoprotein-releasing system permease protein
RPA1,RPH1	B7L32_07670,B7L62_15320	K09810	lipoprotein-releasing system ATP-binding protein [EC:3.6.3.-]
RPA1,RPH1	B7L32_07685,B7L62_15335	K03723	transcription-repair coupling factor (superfamily II helicase) [EC:3.6.4.-]
RPA1,RPH1	B7L32_07700,B7L32_07760,B7L62_15350,B7L62_15410	K03321	sulfate permease, SulP family
RPA1,RPH1	B7L32_07705,B7L62_15355	K01627	2-dehydro-3-deoxyphosphooctonate aldolase (KDO 8-P synthase) [EC:2.5.1.55]
RPA1,RPH1	B7L32_07720,B7L62_15370	K02493	release factor glutamine methyltransferase [EC:2.1.1.297]
RPA1,RPH1	B7L32_07725,B7L62_15375	K02835	peptide chain release factor 1
RPA1,RPH1	B7L32_07730,B7L62_15380	K02492	glutamyl-tRNA reductase [EC:1.2.1.70]
RPA1,RPH1	B7L32_07735,B7L62_15385	K02494	outer membrane lipoprotein LolB
RPA1,RPH1	B7L32_07740,B7L62_15390	K00919	4-diphosphocytidyl-2-C-methyl-D-erythritol kinase [EC:2.7.1.148]
RPA1,RPH1	B7L32_07745,B7L62_15395	K00948	ribose-phosphate pyrophosphokinase [EC:2.7.6.1]
RPA1,RPH1	B7L32_07755,B7L62_15405	K01056	peptidyl-tRNA hydrolase, PTH1 family [EC:3.1.1.29]
RPA1,RPH1	B7L32_07765,B7L62_15415	K06942	ribosome-binding ATPase
RPA1,RPH1	B7L32_07815,B7L32_18210,B7L62_17290	K01712	urocanate hydratase [EC:4.2.1.49]
RPA1,RPH1	B7L32_07855,B7L32_09025,B7L62_09620,B7L62_15480	K01358	ATP-dependent Clp protease, protease subunit [EC:3.4.21.92]
RPA1,RPH1	B7L32_07880,B7L32_10540,B7L32_10815,B7L32_18985,B7L62_07850,B7L62_08070,B7L62_15535,B7L62_19110	K02073	D-methionine transport system substrate-binding protein
RPA1,RPH1	B7L32_07890,B7L32_07905,B7L62_15545,B7L62_15560	K17213	inositol transport system substrate-binding protein
RPA1,RPH1	B7L32_07895,B7L62_15550	K17214	inositol transport system permease protein
RPA1,RPH1	B7L32_07910,B7L32_17305,B7L62_15565,B7L62_16125	K11645	fructose-bisphosphate aldolase, class I [EC:4.1.2.13]
RPA1,RPH1	B7L32_07915,B7L62_15570	K07701	two-component system, CitB family, sensor histidine kinase DcuS [EC:2.7.13.3]
RPA1,RPH1	B7L32_07920,B7L62_15575	K07703	two-component system, CitB family, response regulator DcuR
RPA1,RPH1	B7L32_07955,B7L62_15595	K00209	enoyl-[acyl-carrier protein] reductase / trans-2-enoyl-CoA reductase (NAD+) [EC:1.3.1.9 1.3.1.44]
RPA1,RPH1	B7L32_07995,B7L62_15635	K07245	copper resistance protein D
RPA1,RPH1	B7L32_08000,B7L62_15640	K07156	copper resistance protein C
RPA1,RPH1	B7L32_08005,B7L62_15645	K02217	ferritin [EC:1.16.3.2]
RPA1,RPH1	B7L32_08010,B7L62_15650	K02345	DNA polymerase III subunit theta [EC:2.7.7.7]
RPA1,RPH1	B7L32_08030,B7L62_23680	K06222	2,5-diketo-D-gluconate reductase B [EC:1.1.1.346]
RPA1,RPH1	B7L32_08050,B7L62_23700	K08307	membrane-bound lytic murein transglycosylase D
RPA1,RPH1	B7L32_08055,B7L62_23705	K01069	hydroxyacylglutathione hydrolase [EC:3.1.2.6]
RPA1,RPH1	B7L32_08065,B7L62_23715	K03469	ribonuclease HI [EC:3.1.26.4]
RPA1,RPH1	B7L32_08070,B7L62_23720	K02342	DNA polymerase III subunit epsilon [EC:2.7.7.7]
RPA1,RPH1	B7L32_08120,B7L32_08125,B7L32_15235,B7L32_15240,B7L32_18135,B7L62_17220,B7L62_21480,B7L62_22925,B7L62_22930	K02029	polar amino acid transport system permease protein
RPA1,RPH1	B7L32_08130,B7L32_09565,B7L32_18140,B7L62_09055,B7L62_17225,B7L62_21475	K02028	polar amino acid transport system ATP-binding protein [EC:3.6.3.21]
RPA1,RPH1	B7L32_08135,B7L62_23745	K00839	(S)-ureidoglycine-glyoxylate aminotransferase [EC:2.6.1.-]
RPA1,RPH1	B7L32_08140,B7L62_09215,B7L62_23750	K02083	allantoate deiminase [EC:3.5.3.9]
RPA1,RPH1	B7L32_08150,B7L62_23760	K14287	methionine transaminase [EC:2.6.1.88]
RPA1,RPH1	B7L32_08155,B7L62_23765	K08964	methylthioribulose-1-phosphate dehydratase [EC:4.2.1.109]
RPA1,RPH1	B7L32_08160,B7L62_23770	K09880	enolase-phosphatase E1 [EC:3.1.3.77]
RPA1,RPH1	B7L32_08165,B7L62_23775	K08967	1,2-dihydroxy-3-keto-5-methylthiopentene dioxygenase [EC:1.13.11.53 1.13.11.54]
RPA1,RPH1	B7L32_08170,B7L62_23780	K08963	methylthioribose-1-phosphate isomerase [EC:5.3.1.23]
RPA1,RPH1	B7L32_08175,B7L62_23785	K00899	5-methylthioribose kinase [EC:2.7.1.100]
RPA1,RPH1	B7L32_08230,B7L62_23795	K06445	acyl-CoA dehydrogenase [EC:1.3.99.-]
RPA1,RPH1	B7L32_08235,B7L62_23800	K03271	D-sedoheptulose 7-phosphate isomerase [EC:5.3.1.28]
RPA1,RPH1	B7L32_08250,B7L62_23815	K00346	Na+-transporting NADH:ubiquinone oxidoreductase subunit A [EC:1.6.5.8]
RPA1,RPH1	B7L32_08255,B7L62_23820	K00347	Na+-transporting NADH:ubiquinone oxidoreductase subunit B [EC:1.6.5.8]
RPA1,RPH1	B7L32_08260,B7L62_23825	K00348	Na+-transporting NADH:ubiquinone oxidoreductase subunit C [EC:1.6.5.8]
RPA1,RPH1	B7L32_08265,B7L62_23830	K00349	Na+-transporting NADH:ubiquinone oxidoreductase subunit D [EC:1.6.5.8]
RPA1,RPH1	B7L32_08270,B7L62_23835	K00350	Na+-transporting NADH:ubiquinone oxidoreductase subunit E [EC:1.6.5.8]
RPA1,RPH1	B7L32_08275,B7L62_23840	K00351	Na+-transporting NADH:ubiquinone oxidoreductase subunit F [EC:1.6.5.8]
RPA1,RPH1	B7L32_08285,B7L62_23850	K05952	uncharacterized protein
RPA1,RPH1	B7L32_08290,B7L32_16075,B7L32_16255,B7L62_20270,B7L62_20440,B7L62_23855	K01126	glycerophosphoryl diester phosphodiesterase [EC:3.1.4.46]
RPA1,RPH1	B7L32_08295,B7L62_23860	K02346	DNA polymerase IV [EC:2.7.7.7]
RPA1,RPH1	B7L32_08300,B7L62_23865	K01270	dipeptidase D [EC:3.4.13.-]
RPA1,RPH1	B7L32_08305,B7L62_23870	K00769	xanthine phosphoribosyltransferase [EC:2.4.2.22]
RPA1,RPH1	B7L32_08310,B7L62_23875	K11750	esterase FrsA [EC:3.1.-.-]
RPA1,RPH1	B7L32_08315,B7L62_23880	K11926	sigma factor-binding protein Crl
RPA1,RPH1	B7L32_08320,B7L62_23885	K00931	glutamate 5-kinase [EC:2.7.2.11]
RPA1,RPH1	B7L32_08325,B7L62_23890	K00147	glutamate-5-semialdehyde dehydrogenase [EC:1.2.1.41]
RPA1,RPH1	B7L32_08340,B7L62_22525	K07733	prophage regulatory protein
RPA1,RPH1	B7L32_08365,B7L62_22500	K06919	putative DNA primase/helicase
RPA1,RPH1	B7L32_08550,B7L62_10405	K14063	AraC family transcriptional regulator, positive regulator of tynA and feaB
RPA1,RPH1	B7L32_08555,B7L62_10400	K00146	phenylacetaldehyde dehydrogenase [EC:1.2.1.39]
RPA1,RPH1	B7L32_08560,B7L62_10395	K11250	leucine efflux protein
RPA1,RPH1	B7L32_08565,B7L62_10390	K10778	AraC family transcriptional regulator, regulatory protein of adaptative response / methylated-DNA-[protein]-cysteine methyltransferase [EC:2.1.1.63]
RPA1,RPH1	B7L32_08570,B7L62_10385	K09990	uncharacterized protein
RPA1,RPH1	B7L32_08575,B7L62_10380	K16868	tellurite methyltransferase [EC:2.1.1.265]
RPA1,RPH1	B7L32_08595,B7L62_10360	K12973	lipid IVA palmitoyltransferase [EC:2.3.1.251]
RPA1,RPH1	B7L32_08605,B7L62_10350	K09712	uncharacterized protein
RPA1,RPH1	B7L32_08665,B7L62_10295	K09945	uncharacterized protein
RPA1,RPH1	B7L32_08680,B7L62_10280	K06188	aquaporin Z
RPA1,RPH1	B7L32_08725,B7L32_20740,B7L62_10230,B7L62_19845	K00891	shikimate kinase [EC:2.7.1.71]
RPA1,RPH1	B7L32_08755,B7L62_10200	K16152	heme acquisition protein HasR
RPA1,RPH1	B7L32_08760,B7L62_10195	K12545	heme acquisition protein HasA
RPA1,RPH1	B7L32_08765,B7L32_11580,B7L62_06880,B7L62_10190	K12536	ATP-binding cassette, subfamily C, bacterial exporter for protease/lipase
RPA1,RPH1	B7L32_08770,B7L32_11585,B7L62_06875,B7L62_10185	K12537	membrane fusion protein, protease secretion system
RPA1,RPH1	B7L32_08780,B7L62_10155	K09913	uncharacterized protein
RPA1,RPH1	B7L32_08785,B7L62_10150	K03554	recombination associated protein RdgC
RPA1,RPH1	B7L32_08790,B7L32_14020,B7L62_10145,B7L62_11040	K00847	fructokinase [EC:2.7.1.4]
RPA1,RPH1	B7L32_08805,B7L62_10130	K03488	beta-glucoside operon transcriptional antiterminator
RPA1,RPH1	B7L32_08810,B7L62_10125	K03546	exonuclease SbcC
RPA1,RPH1	B7L32_08815,B7L62_10120	K03547	exonuclease SbcD
RPA1,RPH1	B7L32_08820,B7L62_10115	K07657	two-component system, OmpR family, phosphate regulon response regulator PhoB
RPA1,RPH1	B7L32_08825,B7L62_10110	K07636	two-component system, OmpR family, phosphate regulon sensor histidine kinase PhoR [EC:2.7.13.3]
RPA1,RPH1	B7L32_08830,B7L32_15205,B7L62_10105,B7L62_22960	K02040	phosphate transport system substrate-binding protein
RPA1,RPH1	B7L32_08835,B7L32_20005,B7L62_10100,B7L62_18060	K03311	branched-chain amino acid:cation transporter, LIVCS family
RPA1,RPH1	B7L32_08840,B7L62_10095	K11736	proline-specific permease ProY
RPA1,RPH1	B7L32_08850,B7L62_10085	K16053	miniconductance mechanosensitive channel
RPA1,RPH1	B7L32_08855,B7L62_10080	K01187	alpha-glucosidase [EC:3.2.1.20]
RPA1,RPH1	B7L32_08865,B7L32_22345,B7L62_10070,B7L62_23635	K03386	peroxiredoxin (alkyl hydroperoxide reductase subunit C) [EC:1.11.1.15]
RPA1,RPH1	B7L32_08870,B7L62_10065	K08682	acyl carrier protein phosphodiesterase [EC:3.1.4.14]
RPA1,RPH1	B7L32_08875,B7L62_10060	K07568	S-adenosylmethionine:tRNA ribosyltransferase-isomerase [EC:2.4.99.17]
RPA1,RPH1	B7L32_08880,B7L62_09765	K00773	queuine tRNA-ribosyltransferase [EC:2.4.2.29]
RPA1,RPH1	B7L32_08885,B7L62_09760	K03210	preprotein translocase subunit YajC
RPA1,RPH1	B7L32_08890,B7L62_09755	K03072	preprotein translocase subunit SecD
RPA1,RPH1	B7L32_08895,B7L62_09750	K03074	preprotein translocase subunit SecF
RPA1,RPH1	B7L32_08905,B7L62_09740	K07738	transcriptional repressor NrdR
RPA1,RPH1	B7L32_08910,B7L62_09735	K11752	diaminohydroxyphosphoribosylaminopyrimidine deaminase / 5-amino-6-(5-phosphoribosylamino)uracil reductase [EC:3.5.4.26 1.1.1.193]
RPA1,RPH1	B7L32_08915,B7L62_09730	K00794	6,7-dimethyl-8-ribityllumazine synthase [EC:2.5.1.78]
RPA1,RPH1	B7L32_08920,B7L62_09725	K03625	N utilization substance protein B
RPA1,RPH1	B7L32_08925,B7L62_09720	K00946	thiamine-monophosphate kinase [EC:2.7.4.16]
RPA1,RPH1	B7L32_08930,B7L62_09715	K01095	phosphatidylglycerophosphatase A [EC:3.1.3.27]
RPA1,RPH1	B7L32_08940,B7L62_09705	K01662	1-deoxy-D-xylulose-5-phosphate synthase [EC:2.2.1.7]
RPA1,RPH1	B7L32_08945,B7L62_09700	K00795	farnesyl diphosphate synthase [EC:2.5.1.1 2.5.1.10]
RPA1,RPH1	B7L32_08950,B7L62_09695	K03602	exodeoxyribonuclease VII small subunit [EC:3.1.11.6]
RPA1,RPH1	B7L32_08955,B7L62_09690	K03151	thiamine biosynthesis protein ThiI
RPA1,RPH1	B7L32_08960,B7L62_09685	K03152	4-methyl-5(b-hydroxyethyl)-thiazole monophosphate biosynthesis
RPA1,RPH1	B7L32_08970,B7L62_09675	K09767	cyclic-di-GMP-binding protein
RPA1,RPH1	B7L32_08980,B7L62_09665	K02301	protoheme IX farnesyltransferase [EC:2.5.1.-]
RPA1,RPH1	B7L32_08985,B7L62_09660	K02300	cytochrome o ubiquinol oxidase subunit IV
RPA1,RPH1	B7L32_08990,B7L62_09655	K02299	cytochrome o ubiquinol oxidase subunit III
RPA1,RPH1	B7L32_08995,B7L62_09650	K02298	cytochrome o ubiquinol oxidase subunit I [EC:1.10.3.10]
RPA1,RPH1	B7L32_09000,B7L62_09645	K02297	cytochrome o ubiquinol oxidase subunit II [EC:1.10.3.10]
RPA1,RPH1	B7L32_09005,B7L62_09640	K08218	MFS transporter, PAT family, beta-lactamase induction signal transducer AmpG
RPA1,RPH1	B7L32_09010,B7L62_09635	K07286	uncharacterized lipoprotein
RPA1,RPH1	B7L32_09015,B7L62_09630	K05527	BolA protein
RPA1,RPH1	B7L32_09020,B7L62_09625	K03545	trigger factor
RPA1,RPH1	B7L32_09030,B7L62_09615	K03544	ATP-dependent Clp protease ATP-binding subunit ClpX
RPA1,RPH1	B7L32_09035,B7L62_09610	K01338	ATP-dependent Lon protease [EC:3.4.21.53]
RPA1,RPH1	B7L32_09040,B7L62_09605	K03530	DNA-binding protein HU-beta
RPA1,RPH1	B7L32_09045,B7L62_09600	K03770	peptidyl-prolyl cis-trans isomerase D [EC:5.2.1.8]
RPA1,RPH1	B7L32_09050,B7L62_09595	K02237	competence protein ComEA
RPA1,RPH1	B7L32_09055,B7L62_09590	K12500	thioesterase III [EC:3.1.2.-]
RPA1,RPH1	B7L32_09060,B7L62_09585	K06920	7-cyano-7-deazaguanine synthase [EC:6.3.4.20]
RPA1,RPH1	B7L32_09070,B7L62_09575	K11938	HMP-PP phosphatase [EC:3.6.1.-]
RPA1,RPH1	B7L32_09080,B7L62_09565	K05800	Lrp/AsnC family transcriptional regulator
RPA1,RPH1	B7L32_09085,B7L62_09560	K18889	ATP-binding cassette, subfamily B, multidrug efflux pump
RPA1,RPH1	B7L32_09090,B7L62_09555	K18890	ATP-binding cassette, subfamily B, multidrug efflux pump
RPA1,RPH1	B7L32_09095,B7L62_09550	K04752	nitrogen regulatory protein P-II 2
RPA1,RPH1	B7L32_09100,B7L62_09545	K03320	ammonium transporter, Amt family
RPA1,RPH1	B7L32_09105,B7L62_09540	K10805	acyl-CoA thioesterase II [EC:3.1.2.-]
RPA1,RPH1	B7L32_09110,B7L62_09535	K09914	putative lipoprotein
RPA1,RPH1	B7L32_09115,B7L62_09530	K07443	methylated-DNA-protein-cysteine methyltransferase related protein
RPA1,RPH1	B7L32_09215,B7L62_09520	K05839	haemolysin expression modulating protein
RPA1,RPH1	B7L32_09220,B7L62_09515	K19162	hha toxicity modulator TomB
RPA1,RPH1	B7L32_09235,B7L62_09505	K02074	zinc/manganese transport system ATP-binding protein
RPA1,RPH1	B7L32_09240,B7L62_09500	K02075	zinc/manganese transport system permease protein
RPA1,RPH1	B7L32_09245,B7L62_09495	K02077	zinc/manganese transport system substrate-binding protein
RPA1,RPH1	B7L32_09250,B7L32_25260,B7L62_09490,B7L62_24460	K02919	large subunit ribosomal protein L36
RPA1,RPH1	B7L32_09255,B7L32_22285,B7L62_09485,B7L62_23570	K02909	large subunit ribosomal protein L31
RPA1,RPH1	B7L32_09260,B7L62_09480	K18138	multidrug efflux pump
RPA1,RPH1	B7L32_09270,B7L62_09470	K03577	TetR/AcrR family transcriptional regulator, acrAB operon repressor
RPA1,RPH1	B7L32_09275,B7L62_09465	K06039	uncharacterized protein involved in oxidation of intracellular sulfur
RPA1,RPH1	B7L32_09280,B7L32_21695,B7L62_09460,B7L62_13685	K05802	potassium efflux system protein
RPA1,RPH1	B7L32_09290,B7L62_09450	K04067	primosomal replication protein N''
RPA1,RPH1	B7L32_09300,B7L62_09440	K00759	adenine phosphoribosyltransferase [EC:2.4.2.7]
RPA1,RPH1	B7L32_09305,B7L62_09435	K02343	DNA polymerase III subunit gamma/tau [EC:2.7.7.7]
RPA1,RPH1	B7L32_09310,B7L62_09430	K09747	uncharacterized protein
RPA1,RPH1	B7L32_09315,B7L62_09425	K06187	recombination protein RecR
RPA1,RPH1	B7L32_09320,B7L62_09420	K04079	molecular chaperone HtpG
RPA1,RPH1	B7L32_09325,B7L62_09415	K00939	adenylate kinase [EC:2.7.4.3]
RPA1,RPH1	B7L32_09330,B7L62_09410	K02647	carbohydrate diacid regulator
RPA1,RPH1	B7L32_09335,B7L32_11095,B7L62_07360,B7L62_09405	K03299	gluconate:H+ symporter, GntP family
RPA1,RPH1	B7L32_09340,B7L62_09230,B7L62_09400	K00865	glycerate 2-kinase [EC:2.7.1.165]
RPA1,RPH1	B7L32_09345,B7L62_09395	K01772	protoporphyrin/coproporphyrin ferrochelatase [EC:4.99.1.1 4.99.1.9]
RPA1,RPH1	B7L32_09350,B7L62_09390	K00892	inosine kinase [EC:2.7.1.73]
RPA1,RPH1	B7L32_09355,B7L62_09385	K03455	monovalent cation:H+ antiporter-2, CPA2 family
RPA1,RPH1	B7L32_09360,B7L62_09380	K08223	MFS transporter, FSR family, fosmidomycin resistance protein
RPA1,RPH1	B7L32_09365,B7L62_09375	K11751	5'-nucleotidase / UDP-sugar diphosphatase [EC:3.1.3.5 3.6.1.45]
RPA1,RPH1	B7L32_09410,B7L32_21380,B7L62_09370,B7L62_13375	K07259	D-alanyl-D-alanine carboxypeptidase / D-alanyl-D-alanine-endopeptidase (penicillin-binding protein 4) [EC:3.4.16.4 3.4.21.-]
RPA1,RPH1	B7L32_09415,B7L62_09365	K03976	Cys-tRNA(Pro)/Cys-tRNA(Cys) deacylase [EC:3.1.1.-]
RPA1,RPH1	B7L32_09420,B7L62_09360	K09973	uncharacterized protein
RPA1,RPH1	B7L32_09425,B7L62_09355	K17686	Cu+-exporting ATPase [EC:3.6.3.54]
RPA1,RPH1	B7L32_09430,B7L62_09280	K11923	MerR family transcriptional regulator, copper efflux regulator
RPA1,RPH1	B7L32_09435,B7L62_09275	K07340	inner membrane protein
RPA1,RPH1	B7L32_09450,B7L62_09180	K05838	putative thioredoxin
RPA1,RPH1	B7L32_09460,B7L62_09170	K10804	acyl-CoA thioesterase I [EC:3.1.2.- 3.1.1.5]
RPA1,RPH1	B7L32_09465,B7L32_13065,B7L32_17490,B7L32_19540,B7L62_09165	K02003	putative ABC transport system ATP-binding protein
RPA1,RPH1	B7L32_09470,B7L62_09160	K02004	putative ABC transport system permease protein
RPA1,RPH1	B7L32_09480,B7L62_09150	K01589	5-(carboxyamino)imidazole ribonucleotide synthase [EC:6.3.4.18]
RPA1,RPH1	B7L32_09485,B7L62_09145	K01588	5-(carboxyamino)imidazole ribonucleotide mutase [EC:5.4.99.18]
RPA1,RPH1	B7L32_09490,B7L62_09140	K03269	UDP-2,3-diacylglucosamine hydrolase [EC:3.6.1.54]
RPA1,RPH1	B7L32_09495,B7L62_09135	K03768	peptidyl-prolyl cis-trans isomerase B (cyclophilin B) [EC:5.2.1.8]
RPA1,RPH1	B7L32_09500,B7L62_09130	K01883	cysteinyl-tRNA synthetase [EC:6.1.1.16]
RPA1,RPH1	B7L32_09505,B7L62_09125	K14761	ribosome-associated protein
RPA1,RPH1	B7L32_09510,B7L62_09120	K01491	methylenetetrahydrofolate dehydrogenase (NADP+) / methenyltetrahydrofolate cyclohydrolase [EC:1.5.1.5 3.5.4.9]
RPA1,RPH1	B7L32_09590,B7L62_09030	K01436	amidohydrolase [EC:3.5.1.-]
RPA1,RPH1	B7L32_09610,B7L62_09010	K06199	CrcB protein
RPA1,RPH1	B7L32_09620,B7L62_09000	K18968	diguanylate cyclase [EC:2.7.7.65]
RPA1,RPH1	B7L32_09630,B7L62_08990	K03644	lipoyl synthase [EC:2.8.1.8]
RPA1,RPH1	B7L32_09635,B7L62_08985	K03801	lipoyl(octanoyl) transferase [EC:2.3.1.181]
RPA1,RPH1	B7L32_09640,B7L62_08980	K09158	uncharacterized protein
RPA1,RPH1	B7L32_09645,B7L32_11770,B7L32_22425,B7L62_01060,B7L62_06700,B7L62_08975	K07258	D-alanyl-D-alanine carboxypeptidase (penicillin-binding protein 5/6) [EC:3.4.16.4]
RPA1,RPH1	B7L32_09650,B7L62_08970	K03642	rare lipoprotein A
RPA1,RPH1	B7L32_09655,B7L62_08965	K05837	rod shape determining protein RodA
RPA1,RPH1	B7L32_09660,B7L62_08960	K05515	penicillin-binding protein 2
RPA1,RPH1	B7L32_09665,B7L62_08955	K00783	23S rRNA (pseudouridine1915-N3)-methyltransferase [EC:2.1.1.177]
RPA1,RPH1	B7L32_09670,B7L62_08950	K09710	ribosome-associated protein
RPA1,RPH1	B7L32_09675,B7L62_08945	K00969	nicotinate-nucleotide adenylyltransferase [EC:2.7.7.18]
RPA1,RPH1	B7L32_09680,B7L62_08940	K02340	DNA polymerase III subunit delta [EC:2.7.7.7]
RPA1,RPH1	B7L32_09685,B7L62_08935	K03643	LPS-assembly lipoprotein
RPA1,RPH1	B7L32_09690,B7L62_08930	K01869	leucyl-tRNA synthetase [EC:6.1.1.4]
RPA1,RPH1	B7L32_09700,B7L32_22650,B7L62_00860,B7L62_08920	K01118	FMN-dependent NADH-azoreductase [EC:1.7.-.-]
RPA1,RPH1	B7L32_09705,B7L62_08915	K01250	pyrimidine-specific ribonucleoside hydrolase [EC:3.2.-.-]
RPA1,RPH1	B7L32_09710,B7L62_08910	K10004	glutamate/aspartate transport system ATP-binding protein [EC:3.6.3.-]
RPA1,RPH1	B7L32_09715,B7L62_08905	K10002	glutamate/aspartate transport system permease protein
RPA1,RPH1	B7L32_09720,B7L62_08900	K10003	glutamate/aspartate transport system permease protein
RPA1,RPH1	B7L32_09725,B7L62_08895	K10001	glutamate/aspartate transport system substrate-binding protein
RPA1,RPH1	B7L32_09730,B7L62_08890	K03820	apolipoprotein N-acyltransferase [EC:2.3.1.-]
RPA1,RPH1	B7L32_09735,B7L62_08885	K06189	magnesium and cobalt transporter
RPA1,RPH1	B7L32_09740,B7L62_08880	K07042	probable rRNA maturation factor
RPA1,RPH1	B7L32_09750,B7L62_08870	K06193	protein PhnA
RPA1,RPH1	B7L32_09755,B7L62_08865	K06168	tRNA-2-methylthio-N6-dimethylallyladenosine synthase [EC:2.8.4.3]
RPA1,RPH1	B7L32_09760,B7L62_08860	K03184	2-octaprenyl-3-methyl-6-methoxy-1,4-benzoquinol hydroxylase [EC:1.14.13.-]
RPA1,RPH1	B7L32_09795,B7L62_08825	K01953	asparagine synthase (glutamine-hydrolysing) [EC:6.3.5.4]
RPA1,RPH1	B7L32_09805,B7L62_08815	K02566	NagD protein
RPA1,RPH1	B7L32_09810,B7L62_08810	K02565	N-acetylglucosamine repressor
RPA1,RPH1	B7L32_09815,B7L62_08805	K01443	N-acetylglucosamine-6-phosphate deacetylase [EC:3.5.1.25]
RPA1,RPH1	B7L32_09820,B7L62_08800	K02564	glucosamine-6-phosphate deaminase [EC:3.5.99.6]
RPA1,RPH1	B7L32_09830,B7L62_08790	K01886	glutaminyl-tRNA synthetase [EC:6.1.1.18]
RPA1,RPH1	B7L32_09850,B7L62_08770	K03711	Fur family transcriptional regulator, ferric uptake regulator
RPA1,RPH1	B7L32_09855,B7L62_08765	K03839	flavodoxin I
RPA1,RPH1	B7L32_09865,B7L62_08755	K01175	esterase [EC:3.1.-.-]
RPA1,RPH1	B7L32_09870,B7L62_08750	K03645	negative modulator of initiation of replication
RPA1,RPH1	B7L32_09875,B7L62_08745	K01835	phosphoglucomutase [EC:5.4.2.2]
RPA1,RPH1	B7L32_09890,B7L62_08730	K07667	two-component system, OmpR family, KDP operon response regulator KdpE
RPA1,RPH1	B7L32_09895,B7L62_08725	K07646	two-component system, OmpR family, sensor histidine kinase KdpD [EC:2.7.13.3]
RPA1,RPH1	B7L32_09900,B7L62_08720	K01548	K+-transporting ATPase ATPase C chain [EC:3.6.3.12]
RPA1,RPH1	B7L32_09905,B7L62_08715	K01547	K+-transporting ATPase ATPase B chain [EC:3.6.3.12]
RPA1,RPH1	B7L32_09910,B7L62_08710	K01546	K+-transporting ATPase ATPase A chain [EC:3.6.3.12]
RPA1,RPH1	B7L32_09930,B7L62_08690	K01669	deoxyribodipyrimidine photo-lyase [EC:4.1.99.3]
RPA1,RPH1	B7L32_09935,B7L62_08685	K01120	3',5'-cyclic-nucleotide phosphodiesterase [EC:3.1.4.17]
RPA1,RPH1	B7L32_09955,B7L62_08665	K07160	UPF0271 protein
RPA1,RPH1	B7L32_09970,B7L62_03035,B7L62_08650	K01304	pyroglutamyl-peptidase [EC:3.4.19.3]
RPA1,RPH1	B7L32_09975,B7L62_08645	K05522	endonuclease VIII [EC:3.2.2.- 4.2.99.18]
RPA1,RPH1	B7L32_09980,B7L62_08640	K01647	citrate synthase [EC:2.3.3.1]
RPA1,RPH1	B7L32_09985,B7L62_08635	K00241	succinate dehydrogenase / fumarate reductase, cytochrome b subunit
RPA1,RPH1	B7L32_09990,B7L62_08630	K00242	succinate dehydrogenase / fumarate reductase, membrane anchor subunit
RPA1,RPH1	B7L32_09995,B7L62_08625	K00239	succinate dehydrogenase / fumarate reductase, flavoprotein subunit [EC:1.3.5.1 1.3.5.4]
RPA1,RPH1	B7L32_10000,B7L62_08620	K00240	succinate dehydrogenase / fumarate reductase, iron-sulfur subunit [EC:1.3.5.1 1.3.5.4]
RPA1,RPH1	B7L32_10005,B7L62_08615	K00164	2-oxoglutarate dehydrogenase E1 component [EC:1.2.4.2]
RPA1,RPH1	B7L32_10010,B7L62_08610	K00658	2-oxoglutarate dehydrogenase E2 component (dihydrolipoamide succinyltransferase) [EC:2.3.1.61]
RPA1,RPH1	B7L32_10015,B7L62_08605	K01903	succinyl-CoA synthetase beta subunit [EC:6.2.1.5]
RPA1,RPH1	B7L32_10020,B7L62_08600	K01902	succinyl-CoA synthetase alpha subunit [EC:6.2.1.5]
RPA1,RPH1	B7L32_10025,B7L32_21510,B7L62_08595,B7L62_13505	K01119	2',3'-cyclic-nucleotide 2'-phosphodiesterase / 3'-nucleotidase [EC:3.1.4.16 3.1.3.6]
RPA1,RPH1	B7L32_10050,B7L62_08570	K07107	acyl-CoA thioester hydrolase [EC:3.1.2.-]
RPA1,RPH1	B7L32_10055,B7L62_08565	K03562	biopolymer transport protein TolQ
RPA1,RPH1	B7L32_10060,B7L62_08560	K03560	biopolymer transport protein TolR
RPA1,RPH1	B7L32_10065,B7L62_08555	K03646	colicin import membrane protein
RPA1,RPH1	B7L32_10070,B7L62_08550	K03641	TolB protein
RPA1,RPH1	B7L32_10075,B7L62_08545	K03640	peptidoglycan-associated lipoprotein
RPA1,RPH1	B7L32_10130,B7L62_08500	K03517	quinolinate synthase [EC:2.5.1.72]
RPA1,RPH1	B7L32_10135,B7L62_08495	K03811	nicotinamide mononucleotide transporter
RPA1,RPH1	B7L32_10140,B7L62_08490	K16264	cobalt-zinc-cadmium efflux system protein
RPA1,RPH1	B7L32_10150,B7L62_08480	K07688	two-component system, NarL family, response regulator, fimbrial Z protein, FimZ
RPA1,RPH1	B7L32_10170,B7L62_08460	K01834	2,3-bisphosphoglycerate-dependent phosphoglycerate mutase [EC:5.4.2.11]
RPA1,RPH1	B7L32_10180,B7L62_08450	K01785	aldose 1-epimerase [EC:5.1.3.3]
RPA1,RPH1	B7L32_10185,B7L62_08445	K00849	galactokinase [EC:2.7.1.6]
RPA1,RPH1	B7L32_10190,B7L62_08440	K00965	UDPglucose--hexose-1-phosphate uridylyltransferase [EC:2.7.7.12]
RPA1,RPH1	B7L32_10195,B7L62_08435	K07052	uncharacterized protein
RPA1,RPH1	B7L32_10205,B7L62_08425	K05776	molybdate transport system ATP-binding protein
RPA1,RPH1	B7L32_10210,B7L62_08420	K02019	molybdate transport system regulatory protein
RPA1,RPH1	B7L32_10245,B7L32_10665,B7L62_08385	K02020	molybdate transport system substrate-binding protein
RPA1,RPH1	B7L32_10250,B7L62_08380	K02018	molybdate transport system permease protein
RPA1,RPH1	B7L32_10255,B7L62_08375	K02017	molybdate transport system ATP-binding protein [EC:3.6.3.29]
RPA1,RPH1	B7L32_10265,B7L32_14700,B7L62_08365,B7L62_11740	K07404	6-phosphogluconolactonase [EC:3.1.1.31]
RPA1,RPH1	B7L32_10270,B7L62_08360	K06910	uncharacterized protein
RPA1,RPH1	B7L32_10290,B7L62_08340	K00833	adenosylmethionine---8-amino-7-oxononanoate aminotransferase [EC:2.6.1.62]
RPA1,RPH1	B7L32_10295,B7L62_08335	K01012	biotin synthase [EC:2.8.1.6]
RPA1,RPH1	B7L32_10305,B7L62_08325	K02169	malonyl-CoA O-methyltransferase [EC:2.1.1.197]
RPA1,RPH1	B7L32_10325,B7L62_08305	K03702	excinuclease ABC subunit B
RPA1,RPH1	B7L32_10340,B7L62_08290	K03639	GTP 3',8-cyclase [EC:4.1.99.22]
RPA1,RPH1	B7L32_10345,B7L62_08285	K03638	molybdenum cofactor biosynthesis protein B
RPA1,RPH1	B7L32_10350,B7L62_08280	K03637	cyclic pyranopterin monophosphate synthase [EC:4.6.1.17]
RPA1,RPH1	B7L32_10355,B7L62_08275	K03636	sulfur-carrier protein
RPA1,RPH1	B7L32_10360,B7L62_08270	K03635	molybdopterin synthase catalytic subunit [EC:2.8.1.12]
RPA1,RPH1	B7L32_10365,B7L62_08265	K06890	uncharacterized protein
RPA1,RPH1	B7L32_10370,B7L32_10375,B7L32_13715,B7L32_21260,B7L32_21265,B7L62_08255,B7L62_08260,B7L62_10715,B7L62_13255,B7L62_13260	K01992	ABC-2 type transport system permease protein
RPA1,RPH1	B7L32_10380,B7L32_13720,B7L32_17540,B7L62_08250,B7L62_10720	K01990	ABC-2 type transport system ATP-binding protein
RPA1,RPH1	B7L32_10385,B7L32_21270,B7L62_08245,B7L62_13265	K01993	HlyD family secretion protein
RPA1,RPH1	B7L32_10395,B7L62_08235	K11927	ATP-dependent RNA helicase RhlE [EC:3.6.4.13]
RPA1,RPH1	B7L32_10405,B7L62_08225	K05541	tRNA-dihydrouridine synthase C [EC:1.-.-.-]
RPA1,RPH1	B7L32_10435,B7L62_08195	K11617	two-component system, NarL family, sensor histidine kinase LiaS [EC:2.7.13.3]
RPA1,RPH1	B7L32_10440,B7L62_08190	K07696	two-component system, NarL family, response regulator NreC
RPA1,RPH1	B7L32_10445,B7L62_08185	K00675	N-hydroxyarylamine O-acetyltransferase [EC:2.3.1.118]
RPA1,RPH1	B7L32_10465,B7L32_19235,B7L32_22875,B7L62_00590,B7L62_08155,B7L62_18860	K03566	LysR family transcriptional regulator, glycine cleavage system transcriptional activator
RPA1,RPH1	B7L32_10475,B7L62_08145	K11738	L-asparagine permease
RPA1,RPH1	B7L32_10505,B7L62_08115	K01251	adenosylhomocysteinase [EC:3.3.1.1]
RPA1,RPH1	B7L32_10510,B7L32_22805,B7L62_00660,B7L62_08110	K07262	D-alanyl-D-alanine endopeptidase (penicillin-binding protein 7) [EC:3.4.21.-]
RPA1,RPH1	B7L32_10530,B7L62_08090	K09781	uncharacterized protein
RPA1,RPH1	B7L32_10585,B7L32_18185,B7L62_17270	K00380	sulfite reductase (NADPH) flavoprotein alpha-component [EC:1.8.1.2]
RPA1,RPH1	B7L32_10595,B7L62_08025	K03777	D-lactate dehydrogenase [EC:1.1.1.28]
RPA1,RPH1	B7L32_10600,B7L32_19155,B7L62_08020,B7L62_18940	K01265	methionyl aminopeptidase [EC:3.4.11.18]
RPA1,RPH1	B7L32_10610,B7L32_18400,B7L62_08010,B7L62_17485	K01921	D-alanine-D-alanine ligase [EC:6.3.2.4]
RPA1,RPH1	B7L32_10630,B7L62_07990	K05349	beta-glucosidase [EC:3.2.1.21]
RPA1,RPH1	B7L32_10670,B7L32_13770,B7L62_07970,B7L62_10770	K00627	pyruvate dehydrogenase E2 component (dihydrolipoamide acetyltransferase) [EC:2.3.1.12]
RPA1,RPH1	B7L32_10705,B7L32_22930,B7L62_07955	K03496	chromosome partitioning protein
RPA1,RPH1	B7L32_10730,B7L62_07935	K11216	autoinducer-2 kinase [EC:2.7.1.189]
RPA1,RPH1	B7L32_10735,B7L62_07930	K11530	(4S)-4-hydroxy-5-phosphonooxypentane-2,3-dione isomerase [EC:5.3.1.32]
RPA1,RPH1	B7L32_10740,B7L62_07925	K15268	O-acetylserine/cysteine efflux transporter
RPA1,RPH1	B7L32_10760,B7L62_07905	K07178	RIO kinase 1 [EC:2.7.11.1]
RPA1,RPH1	B7L32_10765,B7L62_07900,B7L62_22780	K01176	alpha-amylase [EC:3.2.1.1]
RPA1,RPH1	B7L32_10795,B7L32_16005,B7L62_07870,B7L62_20520	K01778	diaminopimelate epimerase [EC:5.1.1.7]
RPA1,RPH1	B7L32_10805,B7L62_07860	K12151	multiple stress resistance protein BhsA
RPA1,RPH1	B7L32_10820,B7L32_18980,B7L62_07845,B7L62_19115	K02072	D-methionine transport system permease protein
RPA1,RPH1	B7L32_10825,B7L32_18975,B7L62_07840,B7L62_19120	K02071	D-methionine transport system ATP-binding protein
RPA1,RPH1	B7L32_10830,B7L62_07835	K03827	putative acetyltransferase [EC:2.3.1.-]
RPA1,RPH1	B7L32_10855,B7L32_20770,B7L62_07810,B7L62_19875	K01867	tryptophanyl-tRNA synthetase [EC:6.1.1.2]
RPA1,RPH1	B7L32_10860,B7L62_07805	K02041	phosphonate transport system ATP-binding protein [EC:3.6.3.28]
RPA1,RPH1	B7L32_10865,B7L62_07800	K02044	phosphonate transport system substrate-binding protein
RPA1,RPH1	B7L32_10870,B7L32_10875,B7L62_07790,B7L62_07795	K02042	phosphonate transport system permease protein
RPA1,RPH1	B7L32_10890,B7L62_07775	K01457	allophanate hydrolase [EC:3.5.1.54]
RPA1,RPH1	B7L32_10895,B7L62_07770	K14541	urea carboxylase / allophanate hydrolase [EC:6.3.4.6 3.5.1.54]
RPA1,RPH1	B7L32_10905,B7L62_07760	K11959	urea transport system substrate-binding protein
RPA1,RPH1	B7L32_10910,B7L62_07755	K11960	urea transport system permease protein
RPA1,RPH1	B7L32_10915,B7L62_07750	K11961	urea transport system permease protein
RPA1,RPH1	B7L32_10920,B7L62_07745	K11962	urea transport system ATP-binding protein
RPA1,RPH1	B7L32_10925,B7L62_07740	K11963	urea transport system ATP-binding protein
RPA1,RPH1	B7L32_10970,B7L62_07700	K01011	thiosulfate/3-mercaptopyruvate sulfurtransferase [EC:2.8.1.1 2.8.1.2]
RPA1,RPH1	B7L32_11015,B7L62_07650	K09932	uncharacterized protein
RPA1,RPH1	B7L32_11035,B7L62_07420	K10038	glutamine transport system ATP-binding protein [EC:3.6.3.-]
RPA1,RPH1	B7L32_11040,B7L62_07415	K10037	glutamine transport system permease protein
RPA1,RPH1	B7L32_11045,B7L62_07410	K10036	glutamine transport system substrate-binding protein
RPA1,RPH1	B7L32_11070,B7L62_07385	K11939	inner membrane transporter RhtA
RPA1,RPH1	B7L32_11075,B7L62_07380	K11934	outer membrane protein X
RPA1,RPH1	B7L32_11100,B7L62_07355,B7L62_09245	K01816	hydroxypyruvate isomerase [EC:5.3.1.22]
RPA1,RPH1	B7L32_11115,B7L62_07340	K08319	putative dehydrogenase [EC:1.1.-.-]
RPA1,RPH1	B7L32_11145,B7L62_07310	K07665	two-component system, OmpR family, copper resistance phosphate regulon response regulator CusR
RPA1,RPH1	B7L32_11150,B7L62_07305	K07644	two-component system, OmpR family, heavy metal sensor histidine kinase CusS [EC:2.7.13.3]
RPA1,RPH1	B7L32_11155,B7L62_07300	K07651	two-component system, OmpR family, sensor histidine kinase ResE [EC:2.7.13.3]
RPA1,RPH1	B7L32_11160,B7L62_07295	K07668	two-component system, OmpR family, response regulator VicR
RPA1,RPH1	B7L32_11185,B7L32_19605,B7L32_19655,B7L62_07265,B7L62_18580	K02168	choline/glycine/proline betaine transport protein
RPA1,RPH1	B7L32_11190,B7L62_07255	K02167	TetR/AcrR family transcriptional regulator, transcriptional repressor of bet genes
RPA1,RPH1	B7L32_11195,B7L32_13520,B7L62_07250,B7L62_10480	K00130	betaine-aldehyde dehydrogenase [EC:1.2.1.8]
RPA1,RPH1	B7L32_11200,B7L62_07245	K00108	choline dehydrogenase [EC:1.1.99.1]
RPA1,RPH1	B7L32_11220,B7L62_07225	K07348	minor fimbrial subunit
RPA1,RPH1	B7L32_11225,B7L62_07220	K15540	chaperone protein EcpD
RPA1,RPH1	B7L32_11245,B7L62_07200	K00116	malate dehydrogenase (quinone) [EC:1.1.5.4]
RPA1,RPH1	B7L32_11250,B7L32_14230,B7L62_07195,B7L62_11255	K01077	alkaline phosphatase [EC:3.1.3.1]
RPA1,RPH1	B7L32_11285,B7L32_21230,B7L62_07160,B7L62_13235	K03824	putative acetyltransferase [EC:2.3.1.-]
RPA1,RPH1	B7L32_11290,B7L62_07155	K09982	uncharacterized protein
RPA1,RPH1	B7L32_11295,B7L62_07150	K01725	cyanate lyase [EC:4.2.1.104]
RPA1,RPH1	B7L32_11300,B7L32_13725,B7L32_23055,B7L32_24815,B7L62_07145,B7L62_07465,B7L62_10725	K01673	carbonic anhydrase [EC:4.2.1.1]
RPA1,RPH1	B7L32_11305,B7L62_07140	K11921	LysR family transcriptional regulator, cyn operon transcriptional activator
RPA1,RPH1	B7L32_11330,B7L62_07115	K21029	molybdopterin-synthase adenylyltransferase [EC:2.7.7.80]
RPA1,RPH1	B7L32_11335,B7L62_07110	K03750	molybdopterin molybdotransferase [EC:2.10.1.1]
RPA1,RPH1	B7L32_11345,B7L62_07100	K13051	beta-aspartyl-peptidase (threonine type) [EC:3.4.19.5]
RPA1,RPH1	B7L32_11350,B7L62_07095	K13892	glutathione transport system ATP-binding protein
RPA1,RPH1	B7L32_11355,B7L62_07090	K13889	glutathione transport system substrate-binding protein
RPA1,RPH1	B7L32_11360,B7L62_07085	K13890	glutathione transport system permease protein
RPA1,RPH1	B7L32_11365,B7L62_07080	K13891	glutathione transport system permease protein
RPA1,RPH1	B7L32_11370,B7L62_07065	K01070	S-formylglutathione hydrolase [EC:3.1.2.12]
RPA1,RPH1	B7L32_11375,B7L62_07060	K00121	S-(hydroxymethyl)glutathione dehydrogenase / alcohol dehydrogenase [EC:1.1.1.284 1.1.1.1]
RPA1,RPH1	B7L32_11390,B7L62_07045	K01495	GTP cyclohydrolase I [EC:3.5.4.16]
RPA1,RPH1	B7L32_11395,B7L62_07040	K07148	uncharacterized protein
RPA1,RPH1	B7L32_11405,B7L62_07030	K10540	methyl-galactoside transport system substrate-binding protein
RPA1,RPH1	B7L32_11410,B7L62_07025	K10542	methyl-galactoside transport system ATP-binding protein [EC:3.6.3.17]
RPA1,RPH1	B7L32_11415,B7L62_07020	K10541	methyl-galactoside transport system permease protein
RPA1,RPH1	B7L32_11420,B7L62_07015	K03748	SanA protein
RPA1,RPH1	B7L32_11425,B7L62_07010	K00027	malate dehydrogenase (oxaloacetate-decarboxylating) [EC:1.1.1.38]
RPA1,RPH1	B7L32_11430,B7L62_07005	K01489	cytidine deaminase [EC:3.5.4.5]
RPA1,RPH1	B7L32_11440,B7L32_23750,B7L62_06995,B7L62_12040	K06518	holin-like protein
RPA1,RPH1	B7L32_11450,B7L62_06985	K02058	simple sugar transport system substrate-binding protein
RPA1,RPH1	B7L32_11455,B7L62_06980	K01874	methionyl-tRNA synthetase [EC:6.1.1.10]
RPA1,RPH1	B7L32_11460,B7L62_06975	K03593	ATP-binding protein involved in chromosome partitioning
RPA1,RPH1	B7L32_11470,B7L62_06965	K00876	uridine kinase [EC:2.7.1.48]
RPA1,RPH1	B7L32_11475,B7L62_06960	K01494	dCTP deaminase [EC:3.5.4.13]
RPA1,RPH1	B7L32_11480,B7L62_06955	K07289	AsmA protein
RPA1,RPH1	B7L32_11490,B7L62_06950	K03326	C4-dicarboxylate transporter, DcuC family
RPA1,RPH1	B7L32_11515,B7L32_16295,B7L62_06925,B7L62_20230	K01104	protein-tyrosine phosphatase [EC:3.1.3.48]
RPA1,RPH1	B7L32_11520,B7L62_06920	K16692	tyrosine-protein kinase Etk/Wzc [EC:2.7.10.-]
RPA1,RPH1	B7L32_11560,B7L62_06895	K00996	undecaprenyl-phosphate galactose phosphotransferase [EC:2.7.8.6]
RPA1,RPH1	B7L32_11590,B7L62_06870	K12538	outer membrane protein, protease secretion system
RPA1,RPH1	B7L32_11595,B7L62_06855	K00971	mannose-1-phosphate guanylyltransferase [EC:2.7.7.13]
RPA1,RPH1	B7L32_11600,B7L62_06850,B7L62_06865	K01840	phosphomannomutase [EC:5.4.2.8]
RPA1,RPH1	B7L32_11605,B7L62_06860	K01784	UDP-glucose 4-epimerase [EC:5.1.3.2]
RPA1,RPH1	B7L32_11630,B7L32_15890,B7L62_20630	K01791	UDP-N-acetylglucosamine 2-epimerase (non-hydrolysing) [EC:5.1.3.14]
RPA1,RPH1	B7L32_11645,B7L62_06840	K09691	lipopolysaccharide transport system ATP-binding protein
RPA1,RPH1	B7L32_11650,B7L62_06845	K09690	lipopolysaccharide transport system permease protein
RPA1,RPH1	B7L32_11655,B7L62_06815	K00033	6-phosphogluconate dehydrogenase [EC:1.1.1.44 1.1.1.343]
RPA1,RPH1	B7L32_11660,B7L62_06810	K11755	phosphoribosyl-ATP pyrophosphohydrolase / phosphoribosyl-AMP cyclohydrolase [EC:3.6.1.31 3.5.4.19]
RPA1,RPH1	B7L32_11665,B7L62_06805	K02500	cyclase [EC:4.1.3.-]
RPA1,RPH1	B7L32_11670,B7L62_06800	K01814	phosphoribosylformimino-5-aminoimidazole carboxamide ribotide isomerase [EC:5.3.1.16]
RPA1,RPH1	B7L32_11675,B7L62_06795	K02501	glutamine amidotransferase [EC:2.4.2.-]
RPA1,RPH1	B7L32_11680,B7L62_06790	K01089	imidazoleglycerol-phosphate dehydratase / histidinol-phosphatase [EC:4.2.1.19 3.1.3.15]
RPA1,RPH1	B7L32_11685,B7L62_06785	K00817	histidinol-phosphate aminotransferase [EC:2.6.1.9]
RPA1,RPH1	B7L32_11690,B7L62_06780	K00013	histidinol dehydrogenase [EC:1.1.1.23]
RPA1,RPH1	B7L32_11695,B7L62_06775	K00765	ATP phosphoribosyltransferase [EC:2.4.2.17]
RPA1,RPH1	B7L32_11710,B7L32_13595,B7L62_06760,B7L62_10555	K01480	agmatinase [EC:3.5.3.11]
RPA1,RPH1	B7L32_11715,B7L62_06755	K03307	solute:Na+ symporter, SSS family
RPA1,RPH1	B7L32_11730,B7L32_16035,B7L62_06745,B7L62_20485	K03284	magnesium transporter
RPA1,RPH1	B7L32_11740,B7L62_06735	K21430	aldose sugar dehydrogenase [EC:1.1.5.-]
RPA1,RPH1	B7L32_11760,B7L62_06710	K01758	cystathionine gamma-lyase [EC:4.4.1.1]
RPA1,RPH1	B7L32_11765,B7L62_06705	K01697	cystathionine beta-synthase [EC:4.2.1.22]
RPA1,RPH1	B7L32_11840,B7L62_06630	K03837	serine transporter
RPA1,RPH1	B7L32_11845,B7L62_06625	K11534	DeoR family transcriptional regulator, deoxyribose operon repressor
RPA1,RPH1	B7L32_11850,B7L32_18900,B7L62_06620,B7L62_17975	K01619	deoxyribose-phosphate aldolase [EC:4.1.2.4]
RPA1,RPH1	B7L32_11860,B7L62_06610	K19302	undecaprenyl-diphosphatase [EC:3.6.1.27]
RPA1,RPH1	B7L32_11870,B7L62_06600	K08276	ecotin
RPA1,RPH1	B7L32_11885,B7L32_15370,B7L62_06590,B7L62_22790	K07085	putative transport protein
RPA1,RPH1	B7L32_11895,B7L62_06580	K03674	glutaredoxin 1
RPA1,RPH1	B7L32_11905,B7L62_06570	K05844	ribosomal protein S6--L-glutamate ligase [EC:6.3.2.-]
RPA1,RPH1	B7L32_11915,B7L62_06560	K11073	putrescine transport system substrate-binding protein
RPA1,RPH1	B7L32_11920,B7L62_06555	K11076	putrescine transport system ATP-binding protein
RPA1,RPH1	B7L32_11925,B7L62_06550	K11075	putrescine transport system permease protein
RPA1,RPH1	B7L32_11930,B7L62_06545	K11074	putrescine transport system permease protein
RPA1,RPH1	B7L32_11940,B7L62_06535	K03212	23S rRNA (uracil747-C5)-methyltransferase [EC:2.1.1.189]
RPA1,RPH1	B7L32_11945,B7L62_06530	K06218	mRNA interferase RelE/StbE
RPA1,RPH1	B7L32_11955,B7L62_06520	K09996	arginine transport system substrate-binding protein
RPA1,RPH1	B7L32_11960,B7L62_06515	K09998	arginine transport system permease protein
RPA1,RPH1	B7L32_11965,B7L62_06510	K09999	arginine transport system permease protein
RPA1,RPH1	B7L32_11970,B7L62_06505	K09997	arginine transport system substrate-binding protein
RPA1,RPH1	B7L32_11975,B7L62_06500	K10000	arginine transport system ATP-binding protein [EC:3.6.3.-]
RPA1,RPH1	B7L32_11995,B7L62_06480	K11066	N-acetylmuramoyl-L-alanine amidase [EC:3.5.1.28]
RPA1,RPH1	B7L32_12015,B7L62_06445	K01620	threonine aldolase [EC:4.1.2.48]
RPA1,RPH1	B7L32_12020,B7L62_06440	K00156	pyruvate dehydrogenase (quinone) [EC:1.2.5.1]
RPA1,RPH1	B7L32_12025,B7L62_06435	K11933	NADH oxidoreductase Hcr [EC:1.-.-.-]
RPA1,RPH1	B7L32_12030,B7L62_06430	K05601	hydroxylamine reductase [EC:1.7.99.1]
RPA1,RPH1	B7L32_12040,B7L62_06420	K07459	putative ATP-dependent endonuclease of the OLD family
RPA1,RPH1	B7L32_12045,B7L62_06415,B7L62_20895	K09824	uncharacterized protein
RPA1,RPH1	B7L32_12050,B7L32_13070,B7L62_06410,B7L62_22040	K13888	membrane fusion protein, macrolide-specific efflux system
RPA1,RPH1	B7L32_12055,B7L62_06405,B7L62_22045	K05685	macrolide transport system ATP-binding/permease protein [EC:3.6.3.-]
RPA1,RPH1	B7L32_12065,B7L62_06395	K06891	ATP-dependent Clp protease adaptor protein ClpS
RPA1,RPH1	B7L32_12070,B7L62_06390	K03694	ATP-dependent Clp protease ATP-binding subunit ClpA
RPA1,RPH1	B7L32_12075,B7L62_06385	K02518	translation initiation factor IF-1
RPA1,RPH1	B7L32_12080,B7L62_06380	K00684	leucyl/phenylalanyl-tRNA--protein transferase [EC:2.3.2.6]
RPA1,RPH1	B7L32_12085,B7L62_06375	K16012	ATP-binding cassette, subfamily C, bacterial CydC
RPA1,RPH1	B7L32_12090,B7L62_06370	K16013	ATP-binding cassette, subfamily C, bacterial CydD
RPA1,RPH1	B7L32_12095,B7L62_06365	K00384	thioredoxin reductase (NADPH) [EC:1.8.1.9]
RPA1,RPH1	B7L32_12100,B7L32_24875,B7L62_06360,B7L62_07525	K03719	Lrp/AsnC family transcriptional regulator, leucine-responsive regulatory protein
RPA1,RPH1	B7L32_12105,B7L62_06355	K03466	DNA segregation ATPase FtsK/SpoIIIE, S-DNA-T family
RPA1,RPH1	B7L32_12110,B7L62_06350	K03634	outer membrane lipoprotein carrier protein
RPA1,RPH1	B7L32_12115,B7L62_06345	K07478	putative ATPase
RPA1,RPH1	B7L32_12120,B7L62_06340	K01875	seryl-tRNA synthetase [EC:6.1.1.11]
RPA1,RPH1	B7L32_12130,B7L62_06330	K08219	MFS transporter, UMF2 family, putative MFS family transporter protein
RPA1,RPH1	B7L32_12145,B7L62_06315	K06212	formate transporter
RPA1,RPH1	B7L32_12150,B7L62_06310	K09136	ribosomal protein S12 methylthiotransferase accessory factor
RPA1,RPH1	B7L32_12160,B7L62_06300	K00831	phosphoserine aminotransferase [EC:2.6.1.52]
RPA1,RPH1	B7L32_12165,B7L62_06295	K00800	3-phosphoshikimate 1-carboxyvinyltransferase [EC:2.5.1.19]
RPA1,RPH1	B7L32_12170,B7L62_06290	K00945	CMP/dCMP kinase [EC:2.7.4.25]
RPA1,RPH1	B7L32_12175,B7L62_06285	K02945	small subunit ribosomal protein S1
RPA1,RPH1	B7L32_12180,B7L62_06280	K05788	integration host factor subunit beta
RPA1,RPH1	B7L32_12185,B7L62_06275	K02238	competence protein ComEC
RPA1,RPH1	B7L32_12190,B7L62_06270	K11085	ATP-binding cassette, subfamily B, bacterial MsbA [EC:3.6.3.-]
RPA1,RPH1	B7L32_12195,B7L62_06265	K00912	tetraacyldisaccharide 4'-kinase [EC:2.7.1.130]
RPA1,RPH1	B7L32_12215,B7L62_06245	K09927	uncharacterized protein
RPA1,RPH1	B7L32_12220,B7L62_06240	K09791	uncharacterized protein
RPA1,RPH1	B7L32_12225,B7L62_06235	K00979	3-deoxy-manno-octulosonate cytidylyltransferase (CMP-KDO synthetase) [EC:2.7.7.38]
RPA1,RPH1	B7L32_12240,B7L62_06220	K06219	S-adenosylmethionine-dependent methyltransferase
RPA1,RPH1	B7L32_12245,B7L62_06215	K03633	chromosome partition protein MukF
RPA1,RPH1	B7L32_12250,B7L62_06210	K03804	chromosome partition protein MukE
RPA1,RPH1	B7L32_12255,B7L62_06205	K03632	chromosome partition protein MukB
RPA1,RPH1	B7L32_12260,B7L62_06200	K21470	L,D-transpeptidase YcbB
RPA1,RPH1	B7L32_12275,B7L62_06185	K00813	aspartate aminotransferase [EC:2.6.1.1]
RPA1,RPH1	B7L32_12280,B7L62_06180	K14062	outer membrane protein N
RPA1,RPH1	B7L32_12285,B7L62_06175	K01893	asparaginyl-tRNA synthetase [EC:6.1.1.22]
RPA1,RPH1	B7L32_12290,B7L62_06170	K00763	nicotinate phosphoribosyltransferase [EC:6.3.4.21]
RPA1,RPH1	B7L32_12300,B7L62_06160	K01256	aminopeptidase N [EC:3.4.11.2]
RPA1,RPH1	B7L32_12305,B7L62_06155	K15555	sulfonate transport system ATP-binding protein [EC:3.6.3.-]
RPA1,RPH1	B7L32_12310,B7L62_06150	K15554	sulfonate transport system permease protein
RPA1,RPH1	B7L32_12325,B7L62_06135	K00299	FMN reductase [EC:1.5.1.38]
RPA1,RPH1	B7L32_12330,B7L62_06130	K00254	dihydroorotate dehydrogenase [EC:1.3.5.2]
RPA1,RPH1	B7L32_12335,B7L62_06125	K18657	cell division protein ZapC
RPA1,RPH1	B7L32_12340,B7L62_06120	K07140	uncharacterized protein
RPA1,RPH1	B7L32_12345,B7L62_06115	K12297	23S rRNA (guanine2445-N2)-methyltransferase / 23S rRNA (guanine2069-N7)-methyltransferase [EC:2.1.1.173 2.1.1.264]
RPA1,RPH1	B7L32_12350,B7L62_06110	K15738	ATP-binding cassette, subfamily F, uup
RPA1,RPH1	B7L32_12360,B7L62_06100,B7L62_20905	K06192	paraquat-inducible protein B
RPA1,RPH1	B7L32_12365,B7L62_22460,B7L62_22465	K09857	uncharacterized protein
RPA1,RPH1	B7L32_12375,B7L62_22450	K03812	ribosome modulation factor
RPA1,RPH1	B7L32_12380,B7L32_13300,B7L62_21800,B7L62_22445	K09458	3-oxoacyl-[acyl-carrier-protein] synthase II [EC:2.3.1.179]
RPA1,RPH1	B7L32_12390,B7L62_22435	K01716	3-hydroxyacyl-[acyl-carrier protein] dehydratase / trans-2-decenoyl-[acyl-carrier protein] isomerase [EC:4.2.1.59 5.3.3.14]
RPA1,RPH1	B7L32_12395,B7L62_22430	K04770	Lon-like ATP-dependent protease [EC:3.4.21.-]
RPA1,RPH1	B7L32_12400,B7L62_22425	K09911	uncharacterized protein
RPA1,RPH1	B7L32_12405,B7L62_22420	K03286	OmpA-OmpF porin, OOP family
RPA1,RPH1	B7L32_12410,B7L62_22415	K13053	cell division inhibitor SulA
RPA1,RPH1	B7L32_12415,B7L62_22410	K07343	DNA transformation protein and related proteins
RPA1,RPH1	B7L32_12430,B7L62_22395	K03658	DNA helicase IV [EC:3.6.4.12]
RPA1,RPH1	B7L32_12435,B7L62_22390	K01734	methylglyoxal synthase [EC:4.2.3.3]
RPA1,RPH1	B7L32_12440,B7L62_22385	K09909	uncharacterized protein
RPA1,RPH1	B7L32_12445,B7L62_22380	K06929	uncharacterized protein
RPA1,RPH1	B7L32_12450,B7L62_22375	K11940	heat shock protein HspQ
RPA1,RPH1	B7L32_12455,B7L62_22370	K06969	23S rRNA (cytosine1962-C5)-methyltransferase [EC:2.1.1.191]
RPA1,RPH1	B7L32_12460,B7L62_22365	K01512	acylphosphatase [EC:3.6.1.7]
RPA1,RPH1	B7L32_12465,B7L62_22360	K11179	tRNA 2-thiouridine synthesizing protein E [EC:2.8.1.-]
RPA1,RPH1	B7L32_12470,B7L62_22355	K19416	modulator of FtsH protease
RPA1,RPH1	B7L32_12515,B7L62_22290	K15050	nuclease EXOG, mitochondrial
RPA1,RPH1	B7L32_12525,B7L62_22280	K03809	NAD(P)H dehydrogenase (quinone) [EC:1.6.5.2]
RPA1,RPH1	B7L32_12555,B7L62_22250	K11737	D-serine/D-alanine/glycine transporter
RPA1,RPH1	B7L32_12590,B7L62_22215	K08299	crotonobetainyl-CoA hydratase [EC:4.2.1.149]
RPA1,RPH1	B7L32_12600,B7L62_22205	K00643	5-aminolevulinate synthase [EC:2.3.1.37]
RPA1,RPH1	B7L32_12615,B7L62_22190	K07782	LuxR family transcriptional regulator, quorum-sensing system regulator SdiA
RPA1,RPH1	B7L32_12620,B7L62_22185	K11932	universal stress protein G
RPA1,RPH1	B7L32_12630,B7L62_22175	K13609	delta1-piperideine-2-carboxylate reductase [EC:1.5.1.21]
RPA1,RPH1	B7L32_12640,B7L62_22165	K13877	2,5-dioxopentanoate dehydrogenase [EC:1.2.1.26]
RPA1,RPH1	B7L32_12645,B7L62_22160	K21062	1-pyrroline-4-hydroxy-2-carboxylate deaminase [EC:3.5.4.22]
RPA1,RPH1	B7L32_12655,B7L62_22150	K12658	4-hydroxyproline epimerase [EC:5.1.1.8]
RPA1,RPH1	B7L32_12660,B7L62_22145	K21061	D-hydroxyproline dehydrogenase [EC:1.5.99.-]
RPA1,RPH1	B7L32_12700,B7L62_22110	K07689	two-component system, NarL family, invasion response regulator UvrY
RPA1,RPH1	B7L32_12705,B7L62_22105	K03703	excinuclease ABC subunit C
RPA1,RPH1	B7L32_12710,B7L62_22100	K00995	CDP-diacylglycerol--glycerol-3-phosphate 3-phosphatidyltransferase [EC:2.7.8.5]
RPA1,RPH1	B7L32_13005,B7L62_03260	K03502	DNA polymerase V
RPA1,RPH1	B7L32_13020,B7L62_22080	K07792	anaerobic C4-dicarboxylate transporter DcuB
RPA1,RPH1	B7L32_13055,B7L62_22055	K03762	MFS transporter, MHS family, proline/betaine transporter
RPA1,RPH1	B7L32_13075,B7L62_22035	K05984	excinuclease Cho [EC:3.1.25.-]
RPA1,RPH1	B7L32_13095,B7L62_22015	K11105	cell volume regulation protein A
RPA1,RPH1	B7L32_13105,B7L62_22005	K11941	glucans biosynthesis protein C [EC:2.1.-.-]
RPA1,RPH1	B7L32_13110,B7L62_22000	K03670	periplasmic glucans biosynthesis protein
RPA1,RPH1	B7L32_13115,B7L62_21995	K03669	membrane glycosyltransferase [EC:2.4.1.-]
RPA1,RPH1	B7L32_13130,B7L62_21980	K12147	acidic protein MsyB
RPA1,RPH1	B7L32_13135,B7L32_18490,B7L62_17575,B7L62_21970	K01649	2-isopropylmalate synthase [EC:2.3.3.13]
RPA1,RPH1	B7L32_13185,B7L62_21915	K07146	UPF0176 protein
RPA1,RPH1	B7L32_13200,B7L62_21900	K11744	AI-2 transport protein TqsA
RPA1,RPH1	B7L32_13205,B7L62_21895	K07512	mitochondrial trans-2-enoyl-CoA reductase [EC:1.3.1.38]
RPA1,RPH1	B7L32_13220,B7L62_21880	K02846	N-methyl-L-tryptophan oxidase [EC:1.5.3.-]
RPA1,RPH1	B7L32_13225,B7L62_21875	K12148	biofilm regulator BssS
RPA1,RPH1	B7L32_13235,B7L62_21865	K12149	DNA-damage-inducible protein I
RPA1,RPH1	B7L32_13240,B7L32_14715,B7L62_11755,B7L62_21860	K01465	dihydroorotase [EC:3.5.2.3]
RPA1,RPH1	B7L32_13250,B7L62_21850	K08300	ribonuclease E [EC:3.1.26.12]
RPA1,RPH1	B7L32_13255,B7L62_21845	K06179	23S rRNA pseudouridine955/2504/2580 synthase [EC:5.4.99.24]
RPA1,RPH1	B7L32_13265,B7L62_21835	K07040	uncharacterized protein
RPA1,RPH1	B7L32_13270,B7L62_21830	K02911	large subunit ribosomal protein L32
RPA1,RPH1	B7L32_13275,B7L62_21825	K03621	glycerol-3-phosphate acyltransferase PlsX [EC:2.3.1.15]
RPA1,RPH1	B7L32_13280,B7L62_21820	K00648	3-oxoacyl-[acyl-carrier-protein] synthase III [EC:2.3.1.180]
RPA1,RPH1	B7L32_13285,B7L62_21815	K00645	[acyl-carrier-protein] S-malonyltransferase [EC:2.3.1.39]
RPA1,RPH1	B7L32_13295,B7L62_21805	K02078	acyl carrier protein
RPA1,RPH1	B7L32_13305,B7L62_21795	K02619	4-amino-4-deoxychorismate lyase [EC:4.1.3.38]
RPA1,RPH1	B7L32_13310,B7L62_21790	K07082	UPF0755 protein
RPA1,RPH1	B7L32_13315,B7L62_21785	K00943	dTMP kinase [EC:2.7.4.9]
RPA1,RPH1	B7L32_13320,B7L62_21780	K02341	DNA polymerase III subunit delta' [EC:2.7.7.7]
RPA1,RPH1	B7L32_13325,B7L32_16340,B7L32_18910,B7L62_17985,B7L62_20185,B7L62_21775	K03424	TatD DNase family protein [EC:3.1.21.-]
RPA1,RPH1	B7L32_13345,B7L62_21760	K11924	DtxR family transcriptional regulator, manganese transport regulator
RPA1,RPH1	B7L32_13380,B7L62_21735	K02503	histidine triad (HIT) family protein
RPA1,RPH1	B7L32_13390,B7L62_21725	K07337	penicillin-binding protein activator
RPA1,RPH1	B7L32_13395,B7L62_21720	K07251	thiamine kinase [EC:2.7.1.89]
RPA1,RPH1	B7L32_13405,B7L32_14165,B7L62_11190,B7L62_21710	K07000	uncharacterized protein
RPA1,RPH1	B7L32_13410,B7L32_17605,B7L62_15875,B7L62_21705	K03885	NADH dehydrogenase [EC:1.6.99.3]
RPA1,RPH1	B7L32_13425,B7L62_21690	K18299	multidrug efflux pump
RPA1,RPH1	B7L32_13430,B7L62_21685	K18298	membrane fusion protein, multidrug efflux system
RPA1,RPH1	B7L32_13460,B7L62_15705	K12972	glyoxylate/hydroxypyruvate reductase A [EC:1.1.1.79 1.1.1.81]
RPA1,RPH1	B7L32_13465,B7L62_15700	K04477	putative hydrolase
RPA1,RPH1	B7L32_13485,B7L62_15680	K10857	exodeoxyribonuclease X [EC:3.1.11.-]
RPA1,RPH1	B7L32_13495,B7L32_13665,B7L62_10665,B7L62_15670	K06204	DnaK suppressor protein
RPA1,RPH1	B7L32_13500,B7L62_15655	K01259	proline iminopeptidase [EC:3.4.11.5]
RPA1,RPH1	B7L32_13510,B7L62_10470	K07387	putative metalloprotease [EC:3.4.24.-]
RPA1,RPH1	B7L32_13525,B7L62_10485	K06989	aspartate dehydrogenase [EC:1.4.1.21]
RPA1,RPH1	B7L32_13550,B7L62_10510	K00529	3-phenylpropionate/trans-cinnamate dioxygenase ferredoxin reductase component [EC:1.18.1.3]
RPA1,RPH1	B7L32_13580,B7L62_10540	K05710	3-phenylpropionate/trans-cinnamate dioxygenase ferredoxin component
RPA1,RPH1	B7L32_13605,B7L62_10605	K01585	arginine decarboxylase [EC:4.1.1.19]
RPA1,RPH1	B7L32_13610,B7L62_10610	K00789	S-adenosylmethionine synthetase [EC:2.5.1.6]
RPA1,RPH1	B7L32_13640,B7L62_10640	K05365	penicillin-binding protein 1B [EC:2.4.1.129 3.4.-.-]
RPA1,RPH1	B7L32_13645,B7L62_10645	K03579	ATP-dependent helicase HrpB [EC:3.6.4.13]
RPA1,RPH1	B7L32_13650,B7L62_10650	K01975	2'-5' RNA ligase [EC:6.5.1.-]
RPA1,RPH1	B7L32_13655,B7L62_10655	K06206	sugar fermentation stimulation protein A
RPA1,RPH1	B7L32_13670,B7L62_10670	K01894	glutamyl-Q tRNA(Asp) synthetase [EC:6.1.1.-]
RPA1,RPH1	B7L32_13675,B7L62_10675	K00970	poly(A) polymerase [EC:2.7.7.19]
RPA1,RPH1	B7L32_13680,B7L62_10680	K00950	2-amino-4-hydroxy-6-hydroxymethyldihydropteridine diphosphokinase [EC:2.7.6.3]
RPA1,RPH1	B7L32_13685,B7L32_19810,B7L62_10685,B7L62_18260	K07645	two-component system, OmpR family, sensor histidine kinase QseC [EC:2.7.13.3]
RPA1,RPH1	B7L32_13690,B7L62_10690	K07666	two-component system, OmpR family, response regulator QseB
RPA1,RPH1	B7L32_13695,B7L62_10695	K00606	3-methyl-2-oxobutanoate hydroxymethyltransferase [EC:2.1.2.11]
RPA1,RPH1	B7L32_13700,B7L62_10700	K01918	pantoate--beta-alanine ligase [EC:6.3.2.1]
RPA1,RPH1	B7L32_13705,B7L62_10705	K01579	aspartate 1-decarboxylase [EC:4.1.1.11]
RPA1,RPH1	B7L32_13730,B7L62_10730	K00760	hypoxanthine phosphoribosyltransferase [EC:2.4.2.8]
RPA1,RPH1	B7L32_13735,B7L62_10735	K14588	blue copper oxidase
RPA1,RPH1	B7L32_13745,B7L62_10745	K00797	spermidine synthase [EC:2.5.1.16]
RPA1,RPH1	B7L32_13750,B7L62_10750	K01611	S-adenosylmethionine decarboxylase [EC:4.1.1.50]
RPA1,RPH1	B7L32_13755,B7L62_10755	K09910	uncharacterized protein
RPA1,RPH1	B7L32_13760,B7L62_10760	K01682	aconitate hydratase 2 / 2-methylisocitrate dehydratase [EC:4.2.1.3 4.2.1.99]
RPA1,RPH1	B7L32_13765,B7L32_22340,B7L62_10765,B7L62_23630	K00382	dihydrolipoamide dehydrogenase [EC:1.8.1.4]
RPA1,RPH1	B7L32_13780,B7L32_23835,B7L62_10780,B7L62_12480	K05799	GntR family transcriptional regulator, transcriptional repressor for pyruvate dehydrogenase complex
RPA1,RPH1	B7L32_13785,B7L62_10785	K11734	aromatic amino acid transport protein AroP
RPA1,RPH1	B7L32_13810,B7L62_10810	K07402	xanthine dehydrogenase accessory factor
RPA1,RPH1	B7L32_13820,B7L62_10820	K01676	fumarate hydratase, class I [EC:4.2.1.2]
RPA1,RPH1	B7L32_13825,B7L62_10825	K02742	SprT protein
RPA1,RPH1	B7L32_13830,B7L62_10830	K01150	deoxyribonuclease I [EC:3.1.21.1]
RPA1,RPH1	B7L32_13835,B7L62_10835	K09761	16S rRNA (uracil1498-N3)-methyltransferase [EC:2.1.1.193]
RPA1,RPH1	B7L32_13840,B7L62_10840	K01920	glutathione synthase [EC:6.3.2.3]
RPA1,RPH1	B7L32_13845,B7L62_10845	K07735	putative transcriptional regulator
RPA1,RPH1	B7L32_13850,B7L62_10850	K07447	putative holliday junction resolvase [EC:3.1.-.-]
RPA1,RPH1	B7L32_13855,B7L62_10855	K02669	twitching motility protein PilT
RPA1,RPH1	B7L32_13860,B7L62_10860	K06997	PLP dependent protein
RPA1,RPH1	B7L32_13865,B7L62_10865	K00286	pyrroline-5-carboxylate reductase [EC:1.5.1.2]
RPA1,RPH1	B7L32_13870,B7L62_10870	K02221	YggT family protein
RPA1,RPH1	B7L32_13875,B7L62_10875	K09131	uncharacterized protein
RPA1,RPH1	B7L32_13880,B7L62_10880	K02428	XTP/dITP diphosphohydrolase [EC:3.6.1.66]
RPA1,RPH1	B7L32_13900,B7L62_10905	K01425	glutaminase [EC:3.5.1.2]
RPA1,RPH1	B7L32_13905,B7L62_10910	K09923	uncharacterized protein
RPA1,RPH1	B7L32_13910,B7L62_10915	K03439	tRNA (guanine-N7-)-methyltransferase [EC:2.1.1.33]
RPA1,RPH1	B7L32_13915,B7L62_10920	K03575	A/G-specific adenine glycosylase [EC:3.2.2.-]
RPA1,RPH1	B7L32_13925,B7L62_10930	K08306	membrane-bound lytic murein transglycosylase C
RPA1,RPH1	B7L32_13930,B7L32_21215,B7L62_10935,B7L62_13220	K01581	ornithine decarboxylase [EC:4.1.1.17]
RPA1,RPH1	B7L32_13960,B7L62_10960	K03897	lysine N6-hydroxylase [EC:1.14.13.59]
RPA1,RPH1	B7L32_13970,B7L62_10970,B7L62_23900	K07017	uncharacterized protein
RPA1,RPH1	B7L32_13985,B7L62_10985	K10974	cytosine permease
RPA1,RPH1	B7L32_13995,B7L32_16115,B7L62_10995,B7L62_20400	K09125	uncharacterized protein
RPA1,RPH1	B7L32_14000,B7L32_19210,B7L62_11000,B7L62_18885	K06879	7-cyano-7-deazaguanine reductase [EC:1.7.1.13]
RPA1,RPH1	B7L32_14005,B7L62_11005	K01114	phospholipase C [EC:3.1.4.3]
RPA1,RPH1	B7L32_14030,B7L62_11050	K02810	PTS system, sucrose-specific IIC component
RPA1,RPH1	B7L32_14045,B7L62_11065	K03559	biopolymer transport protein ExbD
RPA1,RPH1	B7L32_14050,B7L62_11070	K03561	biopolymer transport protein ExbB
RPA1,RPH1	B7L32_14055,B7L62_11075	K01760	cystathionine beta-lyase [EC:4.4.1.8]
RPA1,RPH1	B7L32_14080,B7L62_11100	K08325	NADP-dependent alcohol dehydrogenase [EC:1.1.-.-]
RPA1,RPH1	B7L32_14085,B7L62_11105	K06221	2,5-diketo-D-gluconate reductase A [EC:1.1.1.346]
RPA1,RPH1	B7L32_14100,B7L62_11120	K03710	GntR family transcriptional regulator
RPA1,RPH1	B7L32_14115,B7L62_11135	K11537	MFS transporter, NHS family, xanthosine permease
RPA1,RPH1	B7L32_14120,B7L62_11140	K03815	xanthosine phosphorylase [EC:2.4.2.-]
RPA1,RPH1	B7L32_14130,B7L62_11150	K04753	suppressor of ftsI
RPA1,RPH1	B7L32_14135,B7L62_11155	K00655	1-acyl-sn-glycerol-3-phosphate acyltransferase [EC:2.3.1.51]
RPA1,RPH1	B7L32_14140,B7L62_11165	K02621	topoisomerase IV subunit A [EC:5.99.1.-]
RPA1,RPH1	B7L32_14145,B7L62_11170	K03923	modulator of drug activity B
RPA1,RPH1	B7L32_14160,B7L62_11185	K02622	topoisomerase IV subunit B [EC:5.99.1.-]
RPA1,RPH1	B7L32_14170,B7L62_11195	K03651	3',5'-cyclic-AMP phosphodiesterase [EC:3.1.4.53]
RPA1,RPH1	B7L32_14175,B7L62_11200	K09920	uncharacterized protein
RPA1,RPH1	B7L32_14180,B7L62_11205	K01515	ADP-ribose pyrophosphatase [EC:3.6.1.13]
RPA1,RPH1	B7L32_14185,B7L62_11210	K12340	outer membrane protein
RPA1,RPH1	B7L32_14190,B7L62_11215	K05880	transcriptional activator for dhaKLM operon
RPA1,RPH1	B7L32_14195,B7L62_11220	K05881	PTS hybrid protein
RPA1,RPH1	B7L32_14200,B7L62_11225	K05879	dihydroxyacetone kinase, C-terminal domain [EC:2.7.1.-]
RPA1,RPH1	B7L32_14210,B7L62_11235	K00005	glycerol dehydrogenase [EC:1.1.1.6]
RPA1,RPH1	B7L32_14225,B7L62_11250	K15777	4,5-DOPA dioxygenase extradiol [EC:1.13.11.-]
RPA1,RPH1	B7L32_14235,B7L62_11260	K02858	3,4-dihydroxy 2-butanone 4-phosphate synthase [EC:4.1.99.12]
RPA1,RPH1	B7L32_14240,B7L62_11265	K09806	uncharacterized protein
RPA1,RPH1	B7L32_14245,B7L62_11270	K03272	D-beta-D-heptose 7-phosphate kinase / D-beta-D-heptose 1-phosphate adenosyltransferase [EC:2.7.1.167 2.7.7.70]
RPA1,RPH1	B7L32_14250,B7L62_11275	K00982	[glutamine synthetase] adenylyltransferase / [glutamine synthetase]-adenylyl-L-tyrosine phosphorylase [EC:2.7.7.42 2.7.7.89]
RPA1,RPH1	B7L32_14255,B7L62_11280	K18446	triphosphatase [EC:3.6.1.25]
RPA1,RPH1	B7L32_14260,B7L62_11285	K07184	SH3 domain protein
RPA1,RPH1	B7L32_14265,B7L62_11290	K00974	tRNA nucleotidyltransferase (CCA-adding enzyme) [EC:2.7.7.72 3.1.3.- 3.1.4.-]
RPA1,RPH1	B7L32_14270,B7L62_11295	K06153	undecaprenyl-diphosphatase [EC:3.6.1.27]
RPA1,RPH1	B7L32_14275,B7L62_11300	K01633	dihydroneopterin aldolase / 7,8-dihydroneopterin epimerase [EC:4.1.2.25 5.1.99.8]
RPA1,RPH1	B7L32_14280,B7L62_11305	K08591	glycerol-3-phosphate acyltransferase PlsY [EC:2.3.1.15]
RPA1,RPH1	B7L32_14285,B7L62_11310	K01409	N6-L-threonylcarbamoyladenine synthase [EC:2.3.1.234]
RPA1,RPH1	B7L32_14290,B7L62_11315	K02970	small subunit ribosomal protein S21
RPA1,RPH1	B7L32_14295,B7L62_11320	K02316	DNA primase [EC:2.7.7.-]
RPA1,RPH1	B7L32_14300,B7L62_11325	K03086	RNA polymerase primary sigma factor
RPA1,RPH1	B7L32_14310,B7L62_11335	K03649	double-stranded uracil-DNA glycosylase [EC:3.2.2.28]
RPA1,RPH1	B7L32_14330,B7L62_11365	K18816	aminoglycoside 6'-N-acetyltransferase I [EC:2.3.1.82]
RPA1,RPH1	B7L32_14335,B7L62_11370	K07168	CBS domain-containing membrane protein
RPA1,RPH1	B7L32_14350,B7L62_11385	K17761	succinate-semialdehyde dehydrogenase, mitochondrial [EC:1.2.1.24]
RPA1,RPH1	B7L32_14355,B7L62_11390	K00823	4-aminobutyrate aminotransferase [EC:2.6.1.19]
RPA1,RPH1	B7L32_14370,B7L62_11405	K00219	2,4-dienoyl-CoA reductase (NADPH2) [EC:1.3.1.34]
RPA1,RPH1	B7L32_14375,B7L62_11410	K11391	23S rRNA (guanine1835-N2)-methyltransferase [EC:2.1.1.174]
RPA1,RPH1	B7L32_14380,B7L62_11425	K07043	uncharacterized protein
RPA1,RPH1	B7L32_14390,B7L32_17155,B7L62_11435,B7L62_16240	K01951	GMP synthase (glutamine-hydrolysing) [EC:6.3.5.2]
RPA1,RPH1	B7L32_14400,B7L62_11445	K07862	serine/threonine transporter
RPA1,RPH1	B7L32_14405,B7L62_11450	K01685	altronate hydrolase [EC:4.2.1.7]
RPA1,RPH1	B7L32_14410,B7L62_11455	K01812	glucuronate isomerase [EC:5.3.1.12]
RPA1,RPH1	B7L32_14415,B7L32_17135,B7L62_11460,B7L62_16260	K08191	MFS transporter, ACS family, hexuronate transporter
RPA1,RPH1	B7L32_14420,B7L62_11465	K19775	GntR family transcriptional regulator, hexuronate regulon transcriptional repressor
RPA1,RPH1	B7L32_14460,B7L32_16620,B7L62_11505,B7L62_16745	K15977	putative oxidoreductase
RPA1,RPH1	B7L32_14465,B7L62_11510	K07393	putative glutathione S-transferase
RPA1,RPH1	B7L32_14485,B7L62_11530	K07056	16S rRNA (cytidine1402-2'-O)-methyltransferase [EC:2.1.1.198]
RPA1,RPH1	B7L32_14490,B7L62_11535	K07121	uncharacterized protein
RPA1,RPH1	B7L32_14495,B7L62_11540	K07460	putative endonuclease
RPA1,RPH1	B7L32_14500,B7L62_11545	K12961	DnaA initiator-associating protein
RPA1,RPH1	B7L32_14515,B7L62_11555	K03814	monofunctional biosynthetic peptidoglycan transglycosylase [EC:2.4.1.-]
RPA1,RPH1	B7L32_14525,B7L62_11565	K07648	two-component system, OmpR family, aerobic respiration control sensor histidine kinase ArcB [EC:2.7.13.3]
RPA1,RPH1	B7L32_14530,B7L62_11570	K07139	uncharacterized protein
RPA1,RPH1	B7L32_14540,B7L62_11580	K00265	glutamate synthase (NADPH/NADH) large chain [EC:1.4.1.13 1.4.1.14]
RPA1,RPH1	B7L32_14545,B7L62_11585	K00266	glutamate synthase (NADPH/NADH) small chain [EC:1.4.1.13 1.4.1.14]
RPA1,RPH1	B7L32_14555,B7L62_11595	K03600	stringent starvation protein B
RPA1,RPH1	B7L32_14560,B7L62_11600	K03599	RNA polymerase-associated protein
RPA1,RPH1	B7L32_14565,B7L62_11605	K02996	small subunit ribosomal protein S9
RPA1,RPH1	B7L32_14570,B7L62_11610	K02871	large subunit ribosomal protein L13
RPA1,RPH1	B7L32_14575,B7L62_11615	K06916	cell division protein ZapE
RPA1,RPH1	B7L32_14580,B7L62_11620	K09908	uncharacterized protein
RPA1,RPH1	B7L32_14585,B7L62_11625	K04772	serine protease DegQ [EC:3.4.21.-]
RPA1,RPH1	B7L32_14590,B7L62_11630	K04691	serine protease DegS [EC:3.4.21.-]
RPA1,RPH1	B7L32_14595,B7L62_11635	K00790	UDP-N-acetylglucosamine 1-carboxyvinyltransferase [EC:2.5.1.7]
RPA1,RPH1	B7L32_14610,B7L62_11650	K07323	phospholipid transport system substrate-binding protein
RPA1,RPH1	B7L32_14615,B7L62_11655	K02067	phospholipid/cholesterol/gamma-HCH transport system substrate-binding protein
RPA1,RPH1	B7L32_14620,B7L62_11660	K02066	phospholipid/cholesterol/gamma-HCH transport system permease protein
RPA1,RPH1	B7L32_14625,B7L62_04010,B7L62_11665	K02065	phospholipid/cholesterol/gamma-HCH transport system ATP-binding protein
RPA1,RPH1	B7L32_14630,B7L62_11670	K07301	cation:H+ antiporter
RPA1,RPH1	B7L32_14635,B7L62_11675	K06041	arabinose-5-phosphate isomerase [EC:5.3.1.13]
RPA1,RPH1	B7L32_14640,B7L62_11680	K03270	3-deoxy-D-manno-octulosonate 8-phosphate phosphatase (KDO 8-P phosphatase) [EC:3.1.3.45]
RPA1,RPH1	B7L32_14645,B7L62_11685	K11719	lipopolysaccharide export system protein LptC
RPA1,RPH1	B7L32_14650,B7L62_11690	K09774	lipopolysaccharide export system protein LptA
RPA1,RPH1	B7L32_14655,B7L62_11695	K06861	lipopolysaccharide export system ATP-binding protein [EC:3.6.3.-]
RPA1,RPH1	B7L32_14660,B7L62_11700	K03092	RNA polymerase sigma-54 factor
RPA1,RPH1	B7L32_14665,B7L62_11705	K05808	putative sigma-54 modulation protein
RPA1,RPH1	B7L32_14670,B7L62_11710	K02806	PTS system, nitrogen regulatory IIA component [EC:2.7.1.-]
RPA1,RPH1	B7L32_14675,B7L62_11715	K06958	RNase adapter protein RapZ
RPA1,RPH1	B7L32_14680,B7L62_11720	K08485	phosphocarrier protein NPr
RPA1,RPH1	B7L32_14685,B7L62_11725	K19166	mRNA interferase HigB [EC:3.1.-.-]
RPA1,RPH1	B7L32_14690,B7L62_11730	K18831	HTH-type transcriptional regulator / antitoxin HigA
RPA1,RPH1	B7L32_14710,B7L32_15580,B7L62_11750,B7L62_22625	K01042	L-seryl-tRNA(Ser) seleniumtransferase [EC:2.9.1.1]
RPA1,RPH1	B7L32_14745,B7L62_11785	K06140	regulator of nucleoside diphosphate kinase
RPA1,RPH1	B7L32_14770,B7L62_11810	K15536	soluble cytochrome b562
RPA1,RPH1	B7L32_14775,B7L62_11815	K03592	PmbA protein
RPA1,RPH1	B7L32_14780,B7L62_11820	K09889	ribosome-associated protein
RPA1,RPH1	B7L32_14785,B7L62_11825	K03623	ribonuclease inhibitor
RPA1,RPH1	B7L32_14795,B7L62_11835	K03468	p-hydroxybenzoic acid efflux pump subunit AaeB
RPA1,RPH1	B7L32_14800,B7L62_11840	K15548	p-hydroxybenzoic acid efflux pump subunit AaeA
RPA1,RPH1	B7L32_14825,B7L62_11865	K01239	purine nucleosidase [EC:3.2.2.1]
RPA1,RPH1	B7L32_14840,B7L62_11880	K03568	TldD protein
RPA1,RPH1	B7L32_14855,B7L62_11895	K08301	ribonuclease G [EC:3.1.26.-]
RPA1,RPH1	B7L32_14860,B7L62_11900	K06287	septum formation protein
RPA1,RPH1	B7L32_14865,B7L62_11905	K03571	rod shape-determining protein MreD
RPA1,RPH1	B7L32_14870,B7L62_11910	K03570	rod shape-determining protein MreC
RPA1,RPH1	B7L32_14875,B7L62_11915	K03569	rod shape-determining protein MreB and related proteins
RPA1,RPH1	B7L32_14880,B7L62_11920	K18765	RNase E specificity factor CsrD
RPA1,RPH1	B7L32_14885,B7L62_11925	K19745	acrylyl-CoA reductase (NADPH) [EC:1.3.1.-]
RPA1,RPH1	B7L32_14890,B7L62_11930	K07147	methionine sulfoxide reductase catalytic subunit [EC:1.8.-.-]
RPA1,RPH1	B7L32_14895,B7L62_11935	K17247	methionine sulfoxide reductase heme-binding subunit
RPA1,RPH1	B7L32_14900,B7L62_11940	K03786	3-dehydroquinate dehydratase II [EC:4.2.1.10]
RPA1,RPH1	B7L32_14905,B7L62_11945	K02160	acetyl-CoA carboxylase biotin carboxyl carrier protein
RPA1,RPH1	B7L32_14910,B7L62_11950	K01961	acetyl-CoA carboxylase, biotin carboxylase subunit [EC:6.4.1.2 6.3.4.14]
RPA1,RPH1	B7L32_14920,B7L62_11990	K14392	sodium/pantothenate symporter
RPA1,RPH1	B7L32_14925,B7L62_11995	K02687	ribosomal protein L11 methyltransferase [EC:2.1.1.-]
RPA1,RPH1	B7L32_14930,B7L62_12000	K05540	tRNA-dihydrouridine synthase B [EC:1.-.-.-]
RPA1,RPH1	B7L32_14935,B7L62_12005	K03557	Fis family transcriptional regulator, factor for inversion stimulation protein
RPA1,RPH1	B7L32_15055,B7L62_12020	K12974	KDO2-lipid IV(A) palmitoleoyltransferase [EC:2.3.1.242]
RPA1,RPH1	B7L32_15065,B7L62_12030	K04780	nonribosomal peptide synthetase DhbF
RPA1,RPH1	B7L32_15085,B7L62_23080	K00852	ribokinase [EC:2.7.1.15]
RPA1,RPH1	B7L32_15105,B7L62_23060	K06726	D-ribose pyranase [EC:5.4.99.62]
RPA1,RPH1	B7L32_15115,B7L62_23050	K03924	MoxR-like ATPase [EC:3.6.3.-]
RPA1,RPH1	B7L32_15125,B7L62_23040	K01914	aspartate--ammonia ligase [EC:6.3.1.1]
RPA1,RPH1	B7L32_15130,B7L32_17610,B7L62_15870,B7L62_23035	K03718	Lrp/AsnC family transcriptional regulator, regulator for asnA, asnC and gidA
RPA1,RPH1	B7L32_15135,B7L62_23030	K06205	MioC protein
RPA1,RPH1	B7L32_15140,B7L62_23025	K03495	tRNA uridine 5-carboxymethylaminomethyl modification enzyme
RPA1,RPH1	B7L32_15145,B7L62_23020	K03501	16S rRNA (guanine527-N7)-methyltransferase [EC:2.1.1.170]
RPA1,RPH1	B7L32_15150,B7L62_23015	K02116	ATP synthase protein I
RPA1,RPH1	B7L32_15155,B7L62_23010	K02108	F-type H+-transporting ATPase subunit a
RPA1,RPH1	B7L32_15160,B7L62_23005	K02110	F-type H+-transporting ATPase subunit c
RPA1,RPH1	B7L32_15165,B7L62_23000	K02109	F-type H+-transporting ATPase subunit b
RPA1,RPH1	B7L32_15170,B7L62_22995	K02113	F-type H+-transporting ATPase subunit delta
RPA1,RPH1	B7L32_15175,B7L62_22990	K02111	F-type H+-transporting ATPase subunit alpha [EC:3.6.3.14]
RPA1,RPH1	B7L32_15180,B7L62_22985	K02115	F-type H+-transporting ATPase subunit gamma
RPA1,RPH1	B7L32_15185,B7L62_22980	K02112	F-type H+-transporting ATPase subunit beta [EC:3.6.3.14]
RPA1,RPH1	B7L32_15190,B7L62_22975	K02114	F-type H+-transporting ATPase subunit epsilon
RPA1,RPH1	B7L32_15195,B7L62_22970	K04042	bifunctional UDP-N-acetylglucosamine pyrophosphorylase / Glucosamine-1-phosphate N-acetyltransferase [EC:2.7.7.23 2.3.1.157]
RPA1,RPH1	B7L32_15200,B7L62_22965	K00820	glucosamine--fructose-6-phosphate aminotransferase (isomerizing) [EC:2.6.1.16]
RPA1,RPH1	B7L32_15210,B7L32_17435,B7L62_15980,B7L62_22955	K02037	phosphate transport system permease protein
RPA1,RPH1	B7L32_15215,B7L32_17440,B7L62_15975,B7L62_22950	K02038	phosphate transport system permease protein
RPA1,RPH1	B7L32_15220,B7L32_17445,B7L62_15970,B7L62_22945	K02036	phosphate transport system ATP-binding protein [EC:3.6.3.27]
RPA1,RPH1	B7L32_15225,B7L62_22940	K02039	phosphate transport system protein
RPA1,RPH1	B7L32_15255,B7L32_23735,B7L62_12055,B7L62_22910	K06901	putative MFS transporter, AGZA family, xanthine/uracil permease
RPA1,RPH1	B7L32_15265,B7L62_22900	K19784	chromate reductase
RPA1,RPH1	B7L32_15285,B7L62_22880	K06897	7,8-dihydropterin-6-yl-methyl-4-(beta-D-ribofuranosyl)aminobenzene 5'-phosphate synthase [EC:2.5.1.105]
RPA1,RPH1	B7L32_15290,B7L62_22875	K03650	tRNA modification GTPase [EC:3.6.-.-]
RPA1,RPH1	B7L32_15295,B7L62_22870	K03217	YidC/Oxa1 family membrane protein insertase
RPA1,RPH1	B7L32_15300,B7L62_22865	K08998	uncharacterized protein
RPA1,RPH1	B7L32_15305,B7L62_22860	K03536	ribonuclease P protein component [EC:3.1.26.5]
RPA1,RPH1	B7L32_15310,B7L62_22855	K02914	large subunit ribosomal protein L34
RPA1,RPH1	B7L32_15315,B7L62_22850	K02313	chromosomal replication initiator protein
RPA1,RPH1	B7L32_15320,B7L62_22845	K02338	DNA polymerase III subunit beta [EC:2.7.7.7]
RPA1,RPH1	B7L32_15325,B7L62_22840	K03629	DNA replication and repair protein RecF
RPA1,RPH1	B7L32_15330,B7L62_22835	K02470	DNA gyrase subunit B [EC:5.99.1.3]
RPA1,RPH1	B7L32_15340,B7L62_22825	K01750	ornithine cyclodeaminase [EC:4.3.1.12]
RPA1,RPH1	B7L32_15345,B7L32_20065,B7L62_13845,B7L62_19185,B7L62_22820	K01754	threonine dehydratase [EC:4.3.1.19]
RPA1,RPH1	B7L32_15360,B7L62_22800	K04080	molecular chaperone IbpA
RPA1,RPH1	B7L32_15365,B7L62_22795	K04081	molecular chaperone IbpB
RPA1,RPH1	B7L32_15385,B7L62_22785	K00835	valine--pyruvate aminotransferase [EC:2.6.1.66]
RPA1,RPH1	B7L32_15415,B7L62_22775	K00090	gluconate 2-dehydrogenase [EC:1.1.1.215]
RPA1,RPH1	B7L32_15425,B7L32_20095,B7L62_19220,B7L62_22765	K00874	2-dehydro-3-deoxygluconokinase [EC:2.7.1.45]
RPA1,RPH1	B7L32_15435,B7L62_22755	K02525	LacI family transcriptional regulator, kdg operon repressor
RPA1,RPH1	B7L32_15445,B7L62_22745	K03826	putative acetyltransferase [EC:2.3.1.-]
RPA1,RPH1	B7L32_15450,B7L62_22740	K01246	DNA-3-methyladenine glycosylase I [EC:3.2.2.20]
RPA1,RPH1	B7L32_15455,B7L62_22735	K12686	outer membrane lipase/esterase
RPA1,RPH1	B7L32_15470,B7L62_22730	K01878	glycyl-tRNA synthetase alpha chain [EC:6.1.1.14]
RPA1,RPH1	B7L32_15475,B7L62_22725	K01879	glycyl-tRNA synthetase beta chain [EC:6.1.1.14]
RPA1,RPH1	B7L32_15490,B7L62_22715	K02800	PTS system, mannitol-specific IIC component
RPA1,RPH1	B7L32_15495,B7L62_22710	K00009	mannitol-1-phosphate 5-dehydrogenase [EC:1.1.1.17]
RPA1,RPH1	B7L32_15500,B7L62_22705	K02562	mannitol operon repressor
RPA1,RPH1	B7L32_15515,B7L62_22690	K14762	ribosome-associated protein
RPA1,RPH1	B7L32_15530,B7L32_18800,B7L62_17885,B7L62_22675	K15634	probable phosphoglycerate mutase [EC:5.4.2.12]
RPA1,RPH1	B7L32_15535,B7L32_24795,B7L62_07445,B7L62_22670	K03406	methyl-accepting chemotaxis protein
RPA1,RPH1	B7L32_15550,B7L62_22655	K00123	formate dehydrogenase major subunit [EC:1.2.1.2]
RPA1,RPH1	B7L32_15555,B7L62_22650	K00124	formate dehydrogenase iron-sulfur subunit
RPA1,RPH1	B7L32_15560,B7L62_22645	K00127	formate dehydrogenase subunit gamma
RPA1,RPH1	B7L32_15565,B7L62_22640	K02380	FdhE protein
RPA1,RPH1	B7L32_15585,B7L62_22620	K03833	selenocysteine-specific elongation factor
RPA1,RPH1	B7L32_15600,B7L62_22605	K08160	MFS transporter, DHA1 family, multidrug/chloramphenicol efflux transport protein
RPA1,RPH1	B7L32_15640,B7L32_19465,B7L62_18630,B7L62_22565	K03449	MFS transporter, CP family, cyanate transporter
RPA1,RPH1	B7L32_15660,B7L32_16440,B7L62_16915,B7L62_20875	K03446	MFS transporter, DHA2 family, multidrug resistance protein
RPA1,RPH1	B7L32_15665,B7L32_16445,B7L62_16910,B7L62_20870	K03543	membrane fusion protein, multidrug efflux system
RPA1,RPH1	B7L32_15695,B7L62_20835	K19577	MFS transporter, DHA1 family, inner membrane transport protein
RPA1,RPH1	B7L32_15705,B7L62_20825	K02757	PTS system, beta-glucoside-specific IIC component
RPA1,RPH1	B7L32_15715,B7L62_20815	K07267	porin
RPA1,RPH1	B7L32_15735,B7L62_20795	K12975	KDO II ethanolaminephosphotransferase [EC:2.7.8.42]
RPA1,RPH1	B7L32_15740,B7L62_20790	K07686	two-component system, NarL family, uhpT operon response regulator UhpA
RPA1,RPH1	B7L32_15745,B7L62_20785	K07675	two-component system, NarL family, sensor histidine kinase UhpB [EC:2.7.13.3]
RPA1,RPH1	B7L32_15750,B7L62_20780	K07783	MFS transporter, OPA family, sugar phosphate sensor protein UhpC
RPA1,RPH1	B7L32_15765,B7L62_05815,B7L62_20755	K12368	dipeptide transport system substrate-binding protein
RPA1,RPH1	B7L32_15770,B7L62_20750	K12369	dipeptide transport system permease protein
RPA1,RPH1	B7L32_15775,B7L62_20745	K12370	dipeptide transport system permease protein
RPA1,RPH1	B7L32_15780,B7L62_20740	K12371	dipeptide transport system ATP-binding protein
RPA1,RPH1	B7L32_15785,B7L62_20735	K12372	dipeptide transport system ATP-binding protein
RPA1,RPH1	B7L32_15815,B7L62_20705	K00694	cellulose synthase (UDP-forming) [EC:2.4.1.12]
RPA1,RPH1	B7L32_15820,B7L62_20700	K20541	cellulose synthase operon protein B
RPA1,RPH1	B7L32_15825,B7L62_20695	K20542	endoglucanase [EC:3.2.1.4]
RPA1,RPH1	B7L32_15830,B7L62_20690	K20543	cellulose synthase operon protein C
RPA1,RPH1	B7L32_15840,B7L62_20680	K11103	aerobic C4-dicarboxylate transport protein
RPA1,RPH1	B7L32_15850,B7L62_20670	K03769	peptidyl-prolyl cis-trans isomerase C [EC:5.2.1.8]
RPA1,RPH1	B7L32_15855,B7L62_20665	K03656	ATP-dependent DNA helicase Rep [EC:3.6.4.12]
RPA1,RPH1	B7L32_15860,B7L32_17425,B7L62_15990,B7L62_20660	K01524	exopolyphosphatase / guanosine-5'-triphosphate,3'-diphosphate pyrophosphatase [EC:3.6.1.11 3.6.1.40]
RPA1,RPH1	B7L32_15865,B7L62_20655	K03732	ATP-dependent RNA helicase RhlB [EC:3.6.4.13]
RPA1,RPH1	B7L32_15870,B7L62_20650	K03671	thioredoxin 1
RPA1,RPH1	B7L32_15875,B7L62_20645	K03628	transcription termination factor Rho
RPA1,RPH1	B7L32_15885,B7L62_20635	K05790	lipopolysaccharide biosynthesis protein WzzE
RPA1,RPH1	B7L32_15895,B7L62_20625	K02472	UDP-N-acetyl-D-mannosaminuronic acid dehydrogenase [EC:1.1.1.336]
RPA1,RPH1	B7L32_15905,B7L62_12875,B7L62_20615	K00973	glucose-1-phosphate thymidylyltransferase [EC:2.7.7.24]
RPA1,RPH1	B7L32_15910,B7L62_20610	K16704	dTDP-4-amino-4,6-dideoxy-D-galactose acyltransferase [EC:2.3.1.210]
RPA1,RPH1	B7L32_15915,B7L62_20605	K02805	dTDP-4-amino-4,6-dideoxygalactose transaminase [EC:2.6.1.59]
RPA1,RPH1	B7L32_15920,B7L62_20600	K16693	enterobacterial common antigen flippase
RPA1,RPH1	B7L32_15925,B7L62_20595	K12582	dTDP-N-acetylfucosamine:lipid II N-acetylfucosaminyltransferase [EC:2.4.1.325]
RPA1,RPH1	B7L32_15930,B7L62_20590	K02853	enterobacterial common antigen polymerase [EC:2.4.1.-]
RPA1,RPH1	B7L32_15935,B7L62_20585	K02852	UDP-N-acetyl-D-mannosaminouronate:lipid I N-acetyl-D-mannosaminouronosyltransferase [EC:2.4.1.180]
RPA1,RPH1	B7L32_15940,B7L62_20580	K03293	amino acid transporter, AAT family
RPA1,RPH1	B7L32_15970,B7L62_20555	K02498	HemY protein
RPA1,RPH1	B7L32_15975,B7L62_20550	K02496	uroporphyrin-III C-methyltransferase [EC:2.1.1.107]
RPA1,RPH1	B7L32_15980,B7L62_20545	K01719	uroporphyrinogen-III synthase [EC:4.2.1.75]
RPA1,RPH1	B7L32_15985,B7L62_20540	K01749	hydroxymethylbilane synthase [EC:2.5.1.61]
RPA1,RPH1	B7L32_15990,B7L62_20535	K05851	adenylate cyclase, class 1 [EC:4.6.1.1]
RPA1,RPH1	B7L32_15995,B7L62_20530	K06202	CyaY protein
RPA1,RPH1	B7L32_16010,B7L62_20515	K09921	uncharacterized protein
RPA1,RPH1	B7L32_16015,B7L62_20510	K03733	integrase/recombinase XerC
RPA1,RPH1	B7L32_16020,B7L62_20505	K20862	FMN hydrolase / 5-amino-6-(5-phospho-D-ribitylamino)uracil phosphatase [EC:3.1.3.102 3.1.3.104]
RPA1,RPH1	B7L32_16025,B7L62_20500	K03657	DNA helicase II / ATP-dependent DNA helicase PcrA [EC:3.6.4.12]
RPA1,RPH1	B7L32_16050,B7L62_20465	K03654	ATP-dependent DNA helicase RecQ [EC:3.6.4.12]
RPA1,RPH1	B7L32_16055,B7L62_20460	K05835	threonine efflux protein
RPA1,RPH1	B7L32_16060,B7L62_20455	K05834	homoserine/homoserine lactone efflux protein
RPA1,RPH1	B7L32_16065,B7L62_20450	K01048	lysophospholipase [EC:3.1.1.5]
RPA1,RPH1	B7L32_16080,B7L62_20435	K02445	MFS transporter, OPA family, glycerol-3-phosphate transporter
RPA1,RPH1	B7L32_16090,B7L32_20525,B7L62_19670,B7L62_20425	K00111	glycerol-3-phosphate dehydrogenase [EC:1.1.5.3]
RPA1,RPH1	B7L32_16095,B7L62_20420	K00112	glycerol-3-phosphate dehydrogenase subunit B [EC:1.1.5.3]
RPA1,RPH1	B7L32_16100,B7L62_20415	K00113	glycerol-3-phosphate dehydrogenase subunit C [EC:1.1.5.3]
RPA1,RPH1	B7L32_16120,B7L62_20395	K04085	tRNA 2-thiouridine synthesizing protein A [EC:2.8.1.-]
RPA1,RPH1	B7L32_16135,B7L62_20390	K01534	Cd2+/Zn2+-exporting ATPase [EC:3.6.3.3 3.6.3.5]
RPA1,RPH1	B7L32_16160,B7L62_20365	K08993	putative membrane protein
RPA1,RPH1	B7L32_16165,B7L62_20360	K08316	16S rRNA (guanine966-N2)-methyltransferase [EC:2.1.1.171]
RPA1,RPH1	B7L32_16170,B7L62_20355	K03110	fused signal recognition particle receptor
RPA1,RPH1	B7L32_16175,B7L62_20350	K09812	cell division transport system ATP-binding protein
RPA1,RPH1	B7L32_16180,B7L62_20345	K09811	cell division transport system permease protein
RPA1,RPH1	B7L32_16185,B7L62_20340	K03089	RNA polymerase sigma-32 factor
RPA1,RPH1	B7L32_16230,B7L62_20295	K05825	2-aminoadipate transaminase [EC:2.6.1.-]
RPA1,RPH1	B7L32_16235,B7L62_20290	K05813	sn-glycerol 3-phosphate transport system substrate-binding protein
RPA1,RPH1	B7L32_16240,B7L62_20285	K05814	sn-glycerol 3-phosphate transport system permease protein
RPA1,RPH1	B7L32_16245,B7L62_20280	K05815	sn-glycerol 3-phosphate transport system permease protein
RPA1,RPH1	B7L32_16250,B7L62_20275	K05816	sn-glycerol 3-phosphate transport system ATP-binding protein [EC:3.6.3.20]
RPA1,RPH1	B7L32_16275,B7L62_20250	K03576	LysR family transcriptional regulator, regulator for metE and metH
RPA1,RPH1	B7L32_16280,B7L32_19915,B7L62_18155,B7L62_20245	K00549	5-methyltetrahydropteroyltriglutamate--homocysteine methyltransferase [EC:2.1.1.14]
RPA1,RPH1	B7L32_16285,B7L62_20240	K01061	carboxymethylenebutenolidase [EC:3.1.1.45]
RPA1,RPH1	B7L32_16290,B7L62_20235	K00757	uridine phosphorylase [EC:2.4.2.3]
RPA1,RPH1	B7L32_16305,B7L62_20220	K09760	DNA recombination protein RmuC
RPA1,RPH1	B7L32_16310,B7L62_20215	K03183	demethylmenaquinone methyltransferase / 2-methoxy-6-polyprenyl-1,4-benzoquinol methylase [EC:2.1.1.163 2.1.1.201]
RPA1,RPH1	B7L32_16315,B7L62_20210	K03690	ubiquinone biosynthesis protein UbiJ
RPA1,RPH1	B7L32_16320,B7L62_20205	K03688	ubiquinone biosynthesis protein
RPA1,RPH1	B7L32_16325,B7L62_20200	K03116	sec-independent protein translocase protein TatA
RPA1,RPH1	B7L32_16330,B7L62_20195	K03117	sec-independent protein translocase protein TatB
RPA1,RPH1	B7L32_16335,B7L62_20190	K03118	sec-independent protein translocase protein TatC
RPA1,RPH1	B7L32_16345,B7L62_20180	K01698	porphobilinogen synthase [EC:4.2.1.24]
RPA1,RPH1	B7L32_16350,B7L62_20175	K05785	transcriptional antiterminator RfaH
RPA1,RPH1	B7L32_16355,B7L62_20170	K05995	dipeptidase E [EC:3.4.13.21]
RPA1,RPH1	B7L32_16360,B7L62_03870,B7L62_20165	K03182	4-hydroxy-3-polyprenylbenzoate decarboxylase [EC:4.1.1.98]
RPA1,RPH1	B7L32_16365,B7L62_20160	K05368	aquacobalamin reductase / NAD(P)H-flavin reductase [EC:1.16.1.3 1.5.1.41]
RPA1,RPH1	B7L32_16375,B7L62_20150	K01825	3-hydroxyacyl-CoA dehydrogenase / enoyl-CoA hydratase / 3-hydroxybutyryl-CoA epimerase / enoyl-CoA isomerase [EC:1.1.1.35 4.2.1.17 5.1.2.3 5.3.3.8]
RPA1,RPH1	B7L32_16385,B7L62_20140	K01271	Xaa-Pro dipeptidase [EC:3.4.13.9]
RPA1,RPH1	B7L32_16395,B7L62_20130	K03498	trk system potassium uptake protein
RPA1,RPH1	B7L32_16400,B7L62_20125	K00230	menaquinone-dependent protoporphyrinogen oxidase [EC:1.3.5.3]
RPA1,RPH1	B7L32_16410,B7L62_16945	K03761	MFS transporter, MHS family, alpha-ketoglutarate permease
RPA1,RPH1	B7L32_16415,B7L62_16940	K00998	CDP-diacylglycerol---serine O-phosphatidyltransferase [EC:2.7.8.8]
RPA1,RPH1	B7L32_16420,B7L62_16935	K09181	acetyltransferase
RPA1,RPH1	B7L32_16425,B7L62_16930	K05812	DTW domain-containing protein
RPA1,RPH1	B7L32_16430,B7L62_16925	K03672	thioredoxin 2 [EC:1.8.1.8]
RPA1,RPH1	B7L32_16435,B7L62_16920	K03214	RNA methyltransferase, TrmH family [EC:2.1.1.-]
RPA1,RPH1	B7L32_16455,B7L62_16900	K15974	MarR family transcriptional regulator, negative regulator of the multidrug operon emrRAB
RPA1,RPH1	B7L32_16475,B7L62_16880	K09681	LysR family transcriptional regulator, transcription activator of glutamate synthase operon
RPA1,RPH1	B7L32_16480,B7L62_16875	K02002	glycine betaine/proline transport system substrate-binding protein
RPA1,RPH1	B7L32_16485,B7L62_16870	K02001	glycine betaine/proline transport system permease protein
RPA1,RPH1	B7L32_16490,B7L62_16865	K02000	glycine betaine/proline transport system ATP-binding protein [EC:3.6.3.32]
RPA1,RPH1	B7L32_16500,B7L62_16855	K07700	two-component system, CitB family, cit operon sensor histidine kinase CitA [EC:2.7.13.3]
RPA1,RPH1	B7L32_16550,B7L62_16815	K03647	protein involved in ribonucleotide reduction
RPA1,RPH1	B7L32_16555,B7L62_16810	K06191	glutaredoxin-like protein NrdH
RPA1,RPH1	B7L32_16630,B7L62_16735	K06975	uncharacterized protein
RPA1,RPH1	B7L32_16720,B7L62_16665	K03664	SsrA-binding protein
RPA1,RPH1	B7L32_16730,B7L62_16655	K09801	uncharacterized protein
RPA1,RPH1	B7L32_16735,B7L62_16650	K06186	outer membrane protein assembly factor BamE
RPA1,RPH1	B7L32_16740,B7L62_16645	K03631	DNA repair protein RecN (Recombination protein N)
RPA1,RPH1	B7L32_16745,B7L62_16640	K00858	NAD+ kinase [EC:2.7.1.23]
RPA1,RPH1	B7L32_16750,B7L62_16635	K03687	molecular chaperone GrpE
RPA1,RPH1	B7L32_16755,B7L62_16630	K03648	uracil-DNA glycosylase [EC:3.2.2.27]
RPA1,RPH1	B7L32_16760,B7L62_16625	K06866	autonomous glycyl radical cofactor
RPA1,RPH1	B7L32_16775,B7L62_16610	K05590	ATP-dependent RNA helicase SrmB [EC:3.6.4.13]
RPA1,RPH1	B7L32_16780,B7L62_16605	K15460	tRNA1Val (adenine37-N6)-methyltransferase [EC:2.1.1.223]
RPA1,RPH1	B7L32_16785,B7L62_16600	K00278	L-aspartate oxidase [EC:1.4.3.16]
RPA1,RPH1	B7L32_16795,B7L62_16590	K03597	sigma-E factor negative regulatory protein RseA
RPA1,RPH1	B7L32_16800,B7L62_16585	K03598	sigma-E factor negative regulatory protein RseB
RPA1,RPH1	B7L32_16805,B7L62_16580	K03803	sigma-E factor negative regulatory protein RseC
RPA1,RPH1	B7L32_16815,B7L62_16570	K03596	GTP-binding protein LepA
RPA1,RPH1	B7L32_16820,B7L62_16565	K03100	signal peptidase I [EC:3.4.21.89]
RPA1,RPH1	B7L32_16825,B7L62_16560	K03685	ribonuclease III [EC:3.1.26.3]
RPA1,RPH1	B7L32_16830,B7L62_16555	K03595	GTPase
RPA1,RPH1	B7L32_16835,B7L62_16550	K03584	DNA repair protein RecO (recombination protein O)
RPA1,RPH1	B7L32_16840,B7L62_16545	K03474	pyridoxine 5-phosphate synthase [EC:2.6.99.2]
RPA1,RPH1	B7L32_16845,B7L62_16540	K00997	holo-[acyl-carrier protein] synthase [EC:2.7.8.7]
RPA1,RPH1	B7L32_16860,B7L62_16525	K07106	N-acetylmuramic acid 6-phosphate etherase [EC:4.2.1.126]
RPA1,RPH1	B7L32_16865,B7L62_16520	K02809	PTS system, sucrose-specific IIB component [EC:2.7.1.211]
RPA1,RPH1	B7L32_16870,B7L62_16515	K18697	phosphatidylglycerophosphatase C [EC:3.1.3.27]
RPA1,RPH1	B7L32_16880,B7L62_16505	K11991	tRNA(adenine34) deaminase [EC:3.5.4.33]
RPA1,RPH1	B7L32_16885,B7L62_16500	K18691	membrane-bound lytic murein transglycosylase F
RPA1,RPH1	B7L32_16890,B7L62_16495	K01952	phosphoribosylformylglycinamidine synthase [EC:6.3.5.3]
RPA1,RPH1	B7L32_16895,B7L62_16490	K07711	two-component system, NtrC family, sensor histidine kinase GlrK [EC:2.7.13.3]
RPA1,RPH1	B7L32_16905,B7L62_16480	K07715	two-component system, NtrC family, response regulator GlrR
RPA1,RPH1	B7L32_16910,B7L62_16475	K01916	NAD+ synthase [EC:6.3.1.5]
RPA1,RPH1	B7L32_16915,B7L62_16470	K04751	nitrogen regulatory protein P-II 1
RPA1,RPH1	B7L32_16930,B7L32_16955,B7L62_16435,B7L62_16460	K00137	aminobutyraldehyde dehydrogenase [EC:1.2.1.19]
RPA1,RPH1	B7L32_16935,B7L32_23450,B7L62_12340,B7L62_16455	K02055	putative spermidine/putrescine transport system substrate-binding protein
RPA1,RPH1	B7L32_16940,B7L32_23470,B7L62_12320,B7L62_16450	K02052	putative spermidine/putrescine transport system ATP-binding protein
RPA1,RPH1	B7L32_16945,B7L32_23460,B7L62_12330,B7L62_16445	K02054	putative spermidine/putrescine transport system permease protein
RPA1,RPH1	B7L32_16950,B7L32_23465,B7L62_12325,B7L62_16440	K02053	putative spermidine/putrescine transport system permease protein
RPA1,RPH1	B7L32_16960,B7L62_16430	K00316	spermidine dehydrogenase [EC:1.5.99.6]
RPA1,RPH1	B7L32_16970,B7L62_16420	K05916	nitric oxide dioxygenase [EC:1.14.12.17]
RPA1,RPH1	B7L32_16975,B7L62_16415	K00600	glycine hydroxymethyltransferase [EC:2.1.2.1]
RPA1,RPH1	B7L32_16980,B7L62_16410	K05820	MFS transporter, PPP family, 3-phenylpropionic acid transporter
RPA1,RPH1	B7L32_17005,B7L62_16385	K15396	tRNA (cytidine32/uridine32-2'-O)-methyltransferase [EC:2.1.1.200]
RPA1,RPH1	B7L32_17010,B7L62_16380	K13643	Rrf2 family transcriptional regulator, iron-sulfur cluster assembly transcription factor
RPA1,RPH1	B7L32_17015,B7L62_16375	K04487	cysteine desulfurase [EC:2.8.1.7]
RPA1,RPH1	B7L32_17020,B7L62_16370	K04488	nitrogen fixation protein NifU and related proteins
RPA1,RPH1	B7L32_17025,B7L62_16365	K13628	iron-sulfur cluster assembly protein
RPA1,RPH1	B7L32_17030,B7L62_16360	K04082	molecular chaperone HscB
RPA1,RPH1	B7L32_17035,B7L62_16355	K04044	molecular chaperone HscA
RPA1,RPH1	B7L32_17040,B7L62_16350	K04755	ferredoxin, 2Fe-2S
RPA1,RPH1	B7L32_17055,B7L62_16340	K07751	PepB aminopeptidase [EC:3.4.11.23]
RPA1,RPH1	B7L32_17065,B7L62_16330	K00940	nucleoside-diphosphate kinase [EC:2.7.4.6]
RPA1,RPH1	B7L32_17070,B7L62_16325	K06941	23S rRNA (adenine2503-C2)-methyltransferase [EC:2.1.1.192]
RPA1,RPH1	B7L32_17075,B7L62_16320	K02656	type IV pilus assembly protein PilF
RPA1,RPH1	B7L32_17080,B7L62_16315	K15539	cytoskeleton protein RodZ
RPA1,RPH1	B7L32_17085,B7L62_16310	K03526	(E)-4-hydroxy-3-methylbut-2-enyl-diphosphate synthase [EC:1.17.7.1 1.17.7.3]
RPA1,RPH1	B7L32_17090,B7L62_16305	K01892	histidyl-tRNA synthetase [EC:6.1.1.21]
RPA1,RPH1	B7L32_17100,B7L62_16295	K17713	outer membrane protein assembly factor BamB
RPA1,RPH1	B7L32_17105,B7L62_16290	K03977	GTPase
RPA1,RPH1	B7L32_17110,B7L62_08175	K07088	uncharacterized protein
RPA1,RPH1	B7L32_17125,B7L62_16270	K01400	bacillolysin [EC:3.4.24.28]
RPA1,RPH1	B7L32_17140,B7L62_16255	K05546	alpha 1,3-glucosidase [EC:3.2.1.84]
RPA1,RPH1	B7L32_17145,B7L62_16250	K03601	exodeoxyribonuclease VII large subunit [EC:3.1.11.6]
RPA1,RPH1	B7L32_17150,B7L62_16245	K00088	IMP dehydrogenase [EC:1.1.1.205]
RPA1,RPH1	B7L32_17215,B7L62_16215	K06182	23S rRNA pseudouridine2604 synthase [EC:5.4.99.21]
RPA1,RPH1	B7L32_17255,B7L62_16175	K00878	hydroxyethylthiazole kinase [EC:2.7.1.50]
RPA1,RPH1	B7L32_17260,B7L62_16170	K00941	hydroxymethylpyrimidine/phosphomethylpyrimidine kinase [EC:2.7.1.49 2.7.4.7]
RPA1,RPH1	B7L32_17270,B7L62_16160	K02467	arabinose 5-phosphate isomerase [EC:5.3.1.13]
RPA1,RPH1	B7L32_17275,B7L62_16155	K02468	DeoR family transcriptional regulator, glucitol operon repressor
RPA1,RPH1	B7L32_17280,B7L62_16150	K02466	glucitol operon activator protein
RPA1,RPH1	B7L32_17285,B7L62_16145	K00068	sorbitol-6-phosphate 2-dehydrogenase [EC:1.1.1.140]
RPA1,RPH1	B7L32_17290,B7L62_16140	K02781	PTS system, glucitol/sorbitol-specific IIA component [EC:2.7.1.198]
RPA1,RPH1	B7L32_17295,B7L62_16135	K02782	PTS system, glucitol/sorbitol-specific IIB component [EC:2.7.1.198]
RPA1,RPH1	B7L32_17300,B7L62_16130	K02783	PTS system, glucitol/sorbitol-specific IIC component
RPA1,RPH1	B7L32_17315,B7L32_21240,B7L62_13245,B7L62_16085	K08303	putative protease [EC:3.4.-.-]
RPA1,RPH1	B7L32_17320,B7L62_16080	K09946	uncharacterized protein
RPA1,RPH1	B7L32_17330,B7L62_16070	K18828	tRNA(fMet)-specific endonuclease VapC [EC:3.1.-.-]
RPA1,RPH1	B7L32_17335,B7L62_16065	K07664	two-component system, OmpR family, response regulator BaeR
RPA1,RPH1	B7L32_17340,B7L62_16060	K07642	two-component system, OmpR family, sensor histidine kinase BaeS [EC:2.7.13.3]
RPA1,RPH1	B7L32_17345,B7L62_16055	K18326	MFS transporter, DHA2 family, multidrug resistance protein
RPA1,RPH1	B7L32_17350,B7L62_16050	K07789	multidrug efflux pump
RPA1,RPH1	B7L32_17355,B7L62_16045	K07788	multidrug efflux pump
RPA1,RPH1	B7L32_17360,B7L62_16040	K07799	membrane fusion protein, multidrug efflux system
RPA1,RPH1	B7L32_17380,B7L62_16020	K04046	hypothetical chaperone protein
RPA1,RPH1	B7L32_17400,B7L62_16015	K01247	DNA-3-methyladenine glycosylase II [EC:3.2.2.21]
RPA1,RPH1	B7L32_17410,B7L62_16005	K21084	diguanylate cyclase [EC:2.7.7.65]
RPA1,RPH1	B7L32_17430,B7L62_15985	K00937	polyphosphate kinase [EC:2.7.4.1]
RPA1,RPH1	B7L32_17455,B7L62_15935	K00657	diamine N-acetyltransferase [EC:2.3.1.57]
RPA1,RPH1	B7L32_17545,B7L62_15930	K11175	phosphoribosylglycinamide formyltransferase 1 [EC:2.1.2.2]
RPA1,RPH1	B7L32_17550,B7L62_15925	K01933	phosphoribosylformylglycinamidine cyclo-ligase [EC:6.3.3.1]
RPA1,RPH1	B7L32_17555,B7L62_15920	K00761	uracil phosphoribosyltransferase [EC:2.4.2.9]
RPA1,RPH1	B7L32_17560,B7L62_15915	K02824	uracil permease
RPA1,RPH1	B7L32_17575,B7L62_15900	K10763	DnaA-homolog protein
RPA1,RPH1	B7L32_17645,B7L62_15840	K03548	putative permease
RPA1,RPH1	B7L32_17650,B7L62_15835	K03564	peroxiredoxin Q/BCP [EC:1.11.1.15]
RPA1,RPH1	B7L32_17655,B7L62_15830	K03567	glycine cleavage system transcriptional repressor
RPA1,RPH1	B7L32_17665,B7L62_15820	K07287	outer membrane protein assembly factor BamC
RPA1,RPH1	B7L32_17670,B7L62_15815	K01923	phosphoribosylaminoimidazole-succinocarboxamide synthase [EC:6.3.2.6]
RPA1,RPH1	B7L32_17675,B7L62_15810	K07054	uncharacterized protein
RPA1,RPH1	B7L32_17680,B7L62_15805	K06957	tRNA(Met) cytidine acetyltransferase [EC:2.3.1.193]
RPA1,RPH1	B7L32_17685,B7L62_15800	K06999	phospholipase/carboxylesterase
RPA1,RPH1	B7L32_17700,B7L62_15785	K01439	succinyl-diaminopimelate desuccinylase [EC:3.5.1.18]
RPA1,RPH1	B7L32_17725,B7L62_15755	K18324	multidrug efflux pump
RPA1,RPH1	B7L32_17735,B7L62_15745	K07685	two-component system, NarL family, nitrate/nitrite response regulator NarP
RPA1,RPH1	B7L32_17740,B7L62_15740	K07674	two-component system, NarL family, nitrate/nitrite sensor histidine kinase NarQ [EC:2.7.13.3]
RPA1,RPH1	B7L32_17745,B7L62_15735	K12945	GDP-mannose pyrophosphatase NudK [EC:3.6.1.-]
RPA1,RPH1	B7L32_17750,B7L62_16950	K03695	ATP-dependent Clp protease ATP-binding subunit ClpB
RPA1,RPH1	B7L32_17760,B7L62_16960	K06180	23S rRNA pseudouridine1911/1915/1917 synthase [EC:5.4.99.23]
RPA1,RPH1	B7L32_17770,B7L62_16970	K05807	outer membrane protein assembly factor BamD
RPA1,RPH1	B7L32_17775,B7L62_16975	K05809	ribosome-associated inhibitor A
RPA1,RPH1	B7L32_17780,B7L62_16980	K14170	chorismate mutase / prephenate dehydratase [EC:5.4.99.5 4.2.1.51]
RPA1,RPH1	B7L32_17785,B7L62_16985	K14187	chorismate mutase / prephenate dehydrogenase [EC:5.4.99.5 1.3.1.12]
RPA1,RPH1	B7L32_17795,B7L62_16995	K07283	putative salt-induced outer membrane protein
RPA1,RPH1	B7L32_17850,B7L62_02550	K06903	uncharacterized protein
RPA1,RPH1	B7L32_17875,B7L62_02525	K06907	uncharacterized protein
RPA1,RPH1	B7L32_17880,B7L62_02520	K06908	uncharacterized protein
RPA1,RPH1	B7L32_17900,B7L62_02500	K06906	uncharacterized protein
RPA1,RPH1	B7L32_17905,B7L62_02495	K06905	uncharacterized protein
RPA1,RPH1	B7L32_17915,B7L62_17015	K02884	large subunit ribosomal protein L19
RPA1,RPH1	B7L32_17920,B7L62_17020	K00554	tRNA (guanine37-N1)-methyltransferase [EC:2.1.1.228]
RPA1,RPH1	B7L32_17925,B7L62_17025	K02860	16S rRNA processing protein RimM
RPA1,RPH1	B7L32_17930,B7L62_17030	K02959	small subunit ribosomal protein S16
RPA1,RPH1	B7L32_17935,B7L62_17035	K03106	signal recognition particle subunit SRP54 [EC:3.6.5.4]
RPA1,RPH1	B7L32_17950,B7L62_17050	K07173	S-ribosylhomocysteine lyase [EC:4.4.1.21]
RPA1,RPH1	B7L32_17955,B7L62_17055	K01919	glutamate--cysteine ligase [EC:6.3.2.2]
RPA1,RPH1	B7L32_18000,B7L62_17095	K03563	carbon storage regulator
RPA1,RPH1	B7L32_18005,B7L62_17100	K01872	alanyl-tRNA synthetase [EC:6.1.1.7]
RPA1,RPH1	B7L32_18010,B7L62_17105	K03565	regulatory protein
RPA1,RPH1	B7L32_18015,B7L62_17110	K03553	recombination protein RecA
RPA1,RPH1	B7L32_18020,B7L62_17115	K03743	nicotinamide-nucleotide amidase [EC:3.5.1.42]
RPA1,RPH1	B7L32_18030,B7L62_17125	K03478	chitin disaccharide deacetylase [EC:3.5.1.105]
RPA1,RPH1	B7L32_18035,B7L62_17130	K03490	AraC family transcriptional regulator, dual regulator of chb operon
RPA1,RPH1	B7L32_18045,B7L62_17140	K02761	PTS system, cellobiose-specific IIC component
RPA1,RPH1	B7L32_18050,B7L62_17145	K02760	PTS system, cellobiose-specific IIB component [EC:2.7.1.196 2.7.1.205]
RPA1,RPH1	B7L32_18085,B7L62_17170	K03555	DNA mismatch repair protein MutS
RPA1,RPH1	B7L32_18090,B7L62_17175	K03087	RNA polymerase nonessential primary-like sigma factor
RPA1,RPH1	B7L32_18095,B7L62_17180	K06194	lipoprotein NlpD
RPA1,RPH1	B7L32_18100,B7L62_17185	K00573	protein-L-isoaspartate(D-aspartate) O-methyltransferase [EC:2.1.1.77]
RPA1,RPH1	B7L32_18105,B7L62_17190	K03787	5'-nucleotidase [EC:3.1.3.5]
RPA1,RPH1	B7L32_18110,B7L62_17195	K06176	tRNA pseudouridine13 synthase [EC:5.4.99.27]
RPA1,RPH1	B7L32_18115,B7L62_17200	K01770	2-C-methyl-D-erythritol 2,4-cyclodiphosphate synthase [EC:4.6.1.12]
RPA1,RPH1	B7L32_18120,B7L62_17205	K00991	2-C-methyl-D-erythritol 4-phosphate cytidylyltransferase [EC:2.7.7.60]
RPA1,RPH1	B7L32_18125,B7L62_17210	K05589	cell division protein FtsB
RPA1,RPH1	B7L32_18150,B7L62_17235	K00860	adenylylsulfate kinase [EC:2.7.1.25]
RPA1,RPH1	B7L32_18155,B7L62_17240	K00956	sulfate adenylyltransferase subunit 1 [EC:2.7.7.4]
RPA1,RPH1	B7L32_18160,B7L62_17245	K00957	sulfate adenylyltransferase subunit 2 [EC:2.7.7.4]
RPA1,RPH1	B7L32_18165,B7L32_20775,B7L62_17250,B7L62_19880	K02302	uroporphyrin-III C-methyltransferase / precorrin-2 dehydrogenase / sirohydrochlorin ferrochelatase [EC:2.1.1.107 1.3.1.76 4.99.1.4]
RPA1,RPH1	B7L32_18170,B7L62_17255	K09612	alkaline phosphatase isozyme conversion protein [EC:3.4.11.-]
RPA1,RPH1	B7L32_18175,B7L62_17260	K00390	phosphoadenosine phosphosulfate reductase [EC:1.8.4.8 1.8.4.10]
RPA1,RPH1	B7L32_18180,B7L62_17265	K00381	sulfite reductase (NADPH) hemoprotein beta-component [EC:1.8.1.2]
RPA1,RPH1	B7L32_18190,B7L62_17275	K01737	6-pyruvoyltetrahydropterin/6-carboxytetrahydropterin synthase [EC:4.2.3.12 4.1.2.50]
RPA1,RPH1	B7L32_18200,B7L62_17280	K10026	7-carboxy-7-deazaguanine synthase [EC:4.3.99.3]
RPA1,RPH1	B7L32_18215,B7L62_17295	K01745	histidine ammonia-lyase [EC:4.3.1.3]
RPA1,RPH1	B7L32_18220,B7L62_17300	K16234	histidine transporter
RPA1,RPH1	B7L32_18225,B7L62_17305	K01740	O-acetylhomoserine (thiol)-lyase [EC:2.5.1.49]
RPA1,RPH1	B7L32_18245,B7L62_17325	K01937	CTP synthase [EC:6.3.4.2]
RPA1,RPH1	B7L32_18250,B7L62_17335	K04765	nucleoside triphosphate diphosphatase [EC:3.6.1.9]
RPA1,RPH1	B7L32_18255,B7L62_17340	K00951	GTP pyrophosphokinase [EC:2.7.6.5]
RPA1,RPH1	B7L32_18260,B7L62_17345	K03215	23S rRNA (uracil1939-C5)-methyltransferase [EC:2.1.1.190]
RPA1,RPH1	B7L32_18265,B7L62_17350	K07678	two-component system, NarL family, sensor histidine kinase BarA [EC:2.7.13.3]
RPA1,RPH1	B7L32_18270,B7L62_17355	K04771	serine protease Do [EC:3.4.21.107]
RPA1,RPH1	B7L32_18275,B7L62_17360	K01129	dGTPase [EC:3.1.5.1]
RPA1,RPH1	B7L32_18280,B7L62_17365	K01243	adenosylhomocysteine nucleosidase [EC:3.2.2.9]
RPA1,RPH1	B7L32_18285,B7L62_17370	K06858	vitamin B12 transport system substrate-binding protein
RPA1,RPH1	B7L32_18295,B7L62_17380	K15724	iron-sulfur cluster insertion protein
RPA1,RPH1	B7L32_18305,B7L62_17390	K01845	glutamate-1-semialdehyde 2,1-aminomutase [EC:5.4.3.8]
RPA1,RPH1	B7L32_18310,B7L62_17395	K03807	AmpE protein
RPA1,RPH1	B7L32_18315,B7L62_17400	K03806	AmpD protein
RPA1,RPH1	B7L32_18320,B7L62_17405	K00767	nicotinate-nucleotide pyrophosphorylase (carboxylating) [EC:2.4.2.19]
RPA1,RPH1	B7L32_18325,B7L62_17410	K02682	prepilin peptidase dependent protein D
RPA1,RPH1	B7L32_18330,B7L62_17415	K02504	protein transport protein HofB
RPA1,RPH1	B7L32_18335,B7L62_17420	K02505	protein transport protein HofC
RPA1,RPH1	B7L32_18340,B7L62_17425	K00364	GMP reductase [EC:1.7.1.7]
RPA1,RPH1	B7L32_18345,B7L62_17430	K00859	dephospho-CoA kinase [EC:2.7.1.24]
RPA1,RPH1	B7L32_18350,B7L62_17435	K18778	cell division protein ZapD
RPA1,RPH1	B7L32_18355,B7L62_17440	K09862	uncharacterized protein
RPA1,RPH1	B7L32_18365,B7L62_17450	K03070	preprotein translocase subunit SecA
RPA1,RPH1	B7L32_18370,B7L62_17455	K13301	secretion monitor
RPA1,RPH1	B7L32_18380,B7L62_17465	K02535	UDP-3-O-[3-hydroxymyristoyl] N-acetylglucosamine deacetylase [EC:3.5.1.108]
RPA1,RPH1	B7L32_18385,B7L62_17470	K03531	cell division protein FtsZ
RPA1,RPH1	B7L32_18390,B7L62_17475	K03590	cell division protein FtsA
RPA1,RPH1	B7L32_18395,B7L62_17480	K03589	cell division protein FtsQ
RPA1,RPH1	B7L32_18405,B7L62_17490	K01924	UDP-N-acetylmuramate--alanine ligase [EC:6.3.2.8]
RPA1,RPH1	B7L32_18410,B7L62_17495	K02563	UDP-N-acetylglucosamine--N-acetylmuramyl-(pentapeptide) pyrophosphoryl-undecaprenol N-acetylglucosamine transferase [EC:2.4.1.227]
RPA1,RPH1	B7L32_18415,B7L62_17500	K03588	cell division protein FtsW
RPA1,RPH1	B7L32_18420,B7L62_17505	K01925	UDP-N-acetylmuramoylalanine--D-glutamate ligase [EC:6.3.2.9]
RPA1,RPH1	B7L32_18425,B7L62_17510	K01000	phospho-N-acetylmuramoyl-pentapeptide-transferase [EC:2.7.8.13]
RPA1,RPH1	B7L32_18430,B7L62_17515	K01929	UDP-N-acetylmuramoyl-tripeptide--D-alanyl-D-alanine ligase [EC:6.3.2.10]
RPA1,RPH1	B7L32_18435,B7L62_17520	K01928	UDP-N-acetylmuramoyl-L-alanyl-D-glutamate--2,6-diaminopimelate ligase [EC:6.3.2.13]
RPA1,RPH1	B7L32_18440,B7L62_17525	K03587	cell division protein FtsI (penicillin-binding protein 3)
RPA1,RPH1	B7L32_18445,B7L62_17530	K03586	cell division protein FtsL
RPA1,RPH1	B7L32_18450,B7L62_17535	K03438	16S rRNA (cytosine1402-N4)-methyltransferase [EC:2.1.1.199]
RPA1,RPH1	B7L32_18455,B7L62_17540	K03925	MraZ protein
RPA1,RPH1	B7L32_18465,B7L62_17550	K03435	LacI family transcriptional regulator, fructose operon transcriptional repressor
RPA1,RPH1	B7L32_18470,B7L32_18550,B7L62_17555,B7L62_17635	K01653	acetolactate synthase I/III small subunit [EC:2.2.1.6]
RPA1,RPH1	B7L32_18485,B7L62_17570	K05798	LysR family transcriptional regulator, transcriptional activator for leuABCD operon
RPA1,RPH1	B7L32_18495,B7L62_17580	K00052	3-isopropylmalate dehydrogenase [EC:1.1.1.85]
RPA1,RPH1	B7L32_18500,B7L62_17585	K01703	3-isopropylmalate/(R)-2-methylmalate dehydratase large subunit [EC:4.2.1.33 4.2.1.35]
RPA1,RPH1	B7L32_18505,B7L62_17590	K01704	3-isopropylmalate/(R)-2-methylmalate dehydratase small subunit [EC:4.2.1.33 4.2.1.35]
RPA1,RPH1	B7L32_18510,B7L62_17595	K03319	divalent anion:Na+ symporter, DASS family
RPA1,RPH1	B7L32_18525,B7L62_17610	K11925	SgrR family transcriptional regulator
RPA1,RPH1	B7L32_18530,B7L62_17615	K02064	thiamine transport system substrate-binding protein
RPA1,RPH1	B7L32_18535,B7L62_17620	K02063	thiamine transport system permease protein
RPA1,RPH1	B7L32_18540,B7L62_17625	K02062	thiamine transport system ATP-binding protein
RPA1,RPH1	B7L32_18560,B7L62_17645	K02336	DNA polymerase II [EC:2.7.7.7]
RPA1,RPH1	B7L32_18565,B7L62_17650	K03580	ATP-dependent helicase HepA [EC:3.6.4.-]
RPA1,RPH1	B7L32_18570,B7L62_17655	K06177	tRNA pseudouridine32 synthase / 23S rRNA pseudouridine746 synthase [EC:5.4.99.28 5.4.99.29]
RPA1,RPH1	B7L32_18575,B7L62_17660	K05801	DnaJ like chaperone protein
RPA1,RPH1	B7L32_18580,B7L62_17665	K04744	LPS-assembly protein
RPA1,RPH1	B7L32_18585,B7L62_17670	K03771	peptidyl-prolyl cis-trans isomerase SurA [EC:5.2.1.8]
RPA1,RPH1	B7L32_18590,B7L62_17675	K00097	4-hydroxythreonine-4-phosphate dehydrogenase [EC:1.1.1.262]
[truncated: 647 more rows]

## Sheet: RPA1genesInGeneIslands
LOCUS_TAG Description	Gene Islands
B7L32_01535 hypothetical protein 316086:317393 forward	Genomic 1,Genomic 1,Genomic 1,Genomic 1,
B7L32_01540 hypothetical protein 317500:318558 forward	Genomic 1,Genomic 1,Genomic 1,Genomic 1,
B7L32_01545 LysR family transcriptional regulator 318756:319664 reverse	Genomic 1,Genomic 1,Genomic 1,Genomic 1,
B7L32_01550 serine hydrolase 319775:321082 forward	Genomic 1,Genomic 1,Genomic 1,Genomic 1,
B7L32_01555 hypothetical protein 321237:321458 forward	Genomic 1,Genomic 1,Genomic 1,Genomic 1,
B7L32_03260 integrase 689124:690407 reverse	Genomic 2,Genomic 2,Genomic 2,Genomic 2,
B7L32_03265 DNA-binding protein 690439:690687 reverse	Genomic 2,Genomic 2,Genomic 2,Genomic 2,
B7L32_03270 hypothetical protein 690931:691146 reverse	Genomic 2,Genomic 2,Genomic 2,Genomic 2,
B7L32_03275 hypothetical protein 691517:691786 reverse	Genomic 2,Genomic 2,Genomic 2,Genomic 2,
B7L32_03280 hypothetical protein 691816:692019 reverse	Genomic 2,Genomic 2,Genomic 2,Genomic 2,
B7L32_03285 DNA polymerase III subunit theta 692123:692377 reverse	Genomic 2,Genomic 2,Genomic 2,Genomic 2,
B7L32_03290 hypothetical protein 692387:692647 reverse	Genomic 2,Genomic 2,Genomic 2,Genomic 2,
B7L32_03295 hypothetical protein 692705:693274 reverse	Genomic 2,Genomic 2,Genomic 2,Genomic 2,
B7L32_03300 hypothetical protein 693261:693818 reverse	Genomic 2,Genomic 2,Genomic 2,Genomic 2,
B7L32_03305 hypothetical protein 693799:694050 reverse	Genomic 2,Genomic 2,Genomic 2,Genomic 2,
B7L32_03310 hypothetical protein 694054:694323 reverse	Genomic 2,Genomic 2,Genomic 2,Genomic 2,
B7L32_03315 hypothetical protein 694313:694588 reverse	Genomic 2,Genomic 2,Genomic 2,Genomic 2,
B7L32_03320 hypothetical protein 694717:695259 reverse	Genomic 2,Genomic 2,Genomic 2,Genomic 2,
B7L32_03325 hypothetical protein 695256:695648 reverse	Genomic 2,Genomic 2,Genomic 2,Genomic 2,
B7L32_03330 hypothetical protein 695645:696220 reverse	Genomic 2,Genomic 2,Genomic 2,Genomic 2,
B7L32_03335 single-stranded DNA-binding protein 696433:696888 reverse	Genomic 2,Genomic 2,Genomic 2,Genomic 2,
B7L32_03340 single-stranded DNA-binding protein 696889:697506 reverse	Genomic 2,Genomic 2,Genomic 2,Genomic 2,
B7L32_03345 hypothetical protein 697680:697874 reverse	Genomic 2,Genomic 2,Genomic 2,Genomic 2,
B7L32_03350 transcriptional regulator 697984:698121 reverse	Genomic 2,Genomic 2,Genomic 2,Genomic 2,
B7L32_03355 hypothetical protein 698146:699114 reverse	Genomic 2,Genomic 2,Genomic 2,Genomic 2,
B7L32_03360 hypothetical protein 699271:699756 reverse	Genomic 2,Genomic 2,Genomic 2,Genomic 2,
B7L32_03365 hypothetical protein 699927:700208 reverse	Genomic 2,Genomic 2,Genomic 2,Genomic 2,
B7L32_03370 hypothetical protein 700235:700546 reverse	Genomic 2,Genomic 2,Genomic 2,Genomic 2,
B7L32_03375 phage repressor protein C 701223:701933 reverse	Genomic 2,Genomic 2,Genomic 2,Genomic 2,
B7L32_03380 Cro/Cl family transcriptional regulator 702025:702234 forward	Genomic 2,Genomic 2,Genomic 2,Genomic 2,
B7L32_03385 hypothetical protein 702348:702635 forward	Genomic 2,Genomic 2,Genomic 2,Genomic 2,
B7L32_03390 DNA replication protein 702821:703708 forward	Genomic 2,Genomic 2,Genomic 2,Genomic 2,
B7L32_03395 DNA helicase 703708:705045 forward	Genomic 2,Genomic 2,Genomic 2,Genomic 2,
B7L32_03400 hypothetical protein 705069:705329 forward	Genomic 2,Genomic 2,Genomic 2,Genomic 2,
B7L32_03405 DUF4752 domain-containing protein 705333:705587 forward	Genomic 2,Genomic 2,Genomic 2,Genomic 2,
B7L32_03410 hypothetical protein 705589:705906 forward	Genomic 2,Genomic 2,Genomic 2,Genomic 2,
B7L32_03415 hypothetical protein 705903:706340 forward	Genomic 2,Genomic 2,Genomic 2,Genomic 2,
B7L32_03420 hypothetical protein 706635:706859 forward	Genomic 2,Genomic 2,Genomic 2,Genomic 2,
B7L32_03425 hypothetical protein 706856:707215 forward	Genomic 2,Genomic 2,Genomic 2,Genomic 2,
B7L32_03430 hypothetical protein 707209:707388 forward	Genomic 2,Genomic 2,Genomic 2,Genomic 2,
B7L32_03435 hypothetical protein 707560:707868 forward	Genomic 2,Genomic 2,Genomic 2,Genomic 2,
B7L32_03440 protein NinG 707861:708442 forward	Genomic 2,Genomic 2,Genomic 2,Genomic 2,
B7L32_03445 protein ninH 708439:708630 forward	Genomic 2,Genomic 2,Genomic 2,Genomic 2,
B7L32_03450 hypothetical protein 708731:709222 forward	Genomic 2,Genomic 2,Genomic 2,Genomic 2,
B7L32_03460 holin 710143:710466 forward	Genomic 2,Genomic 2,Genomic 2,Genomic 2,
B7L32_03465 muraminidase 710453:710893 forward	Genomic 2,Genomic 2,Genomic 2,Genomic 2,
B7L32_03470 hypothetical protein 710890:711105 forward	Genomic 2,Genomic 2,Genomic 2,Genomic 2,
B7L32_03475 hypothetical protein 711430:711651 forward	Genomic 2,Genomic 2,Genomic 2,Genomic 2,
B7L32_03480 hypothetical protein 711671:711880 forward	Genomic 2,Genomic 2,Genomic 2,Genomic 2,
B7L32_03485 winged helix-turn-helix domain-containing protein 712325:713452 forward	Genomic 2,Genomic 2,Genomic 2,Genomic 2,
B7L32_03490 hypothetical protein 713460:713684 forward	Genomic 2,Genomic 2,Genomic 2,Genomic 2,
B7L32_03495 hypothetical protein 713695:713916 forward	Genomic 2,Genomic 2,Genomic 2,Genomic 2,
B7L32_03500 terminase small subunit 714079:714492 forward	Genomic 2,Genomic 2,Genomic 2,Genomic 2,
B7L32_03505 terminase 714479:715848 forward	Genomic 2,Genomic 2,Genomic 2,Genomic 2,
B7L32_03510 hypothetical protein 715845:717320 forward	Genomic 2,Genomic 2,Genomic 2,Genomic 2,
B7L32_03515 phage head morphogenesis protein 717322:718029 forward	Genomic 2,Genomic 2,Genomic 2,Genomic 2,
B7L32_03520 hypothetical protein 718093:719304 forward	Genomic 2,Genomic 2,Genomic 2,Genomic 2,
B7L32_03525 hypothetical protein 719307:719795 forward	Genomic 2,Genomic 2,Genomic 2,Genomic 2,
B7L32_03530 hypothetical protein 719795:720820 forward	Genomic 2,Genomic 2,Genomic 2,Genomic 2,
B7L32_03535 hypothetical protein 721088:721312 forward	Genomic 2,Genomic 2,Genomic 2,Genomic 2,
B7L32_03540 hypothetical protein 721316:721720 forward	Genomic 2,Genomic 2,Genomic 2,Genomic 2,
B7L32_03545 hypothetical protein 721713:722159 forward	Genomic 2,Genomic 2,Genomic 2,Genomic 2,
B7L32_03550 hypothetical protein 722159:722527 forward	Genomic 2,Genomic 2,Genomic 2,Genomic 2,
B7L32_03555 hypothetical protein 722584:723075 forward	Genomic 2,Genomic 2,Genomic 2,Genomic 2,
B7L32_03560 hypothetical protein 723076:724557 forward	Genomic 2,Genomic 2,Genomic 2,Genomic 2,
B7L32_03565 hypothetical protein 724656:724997 forward	Genomic 2,Genomic 2,Genomic 2,Genomic 2,
B7L32_03570 hypothetical protein 725006:725407 forward	Genomic 2,Genomic 2,Genomic 2,Genomic 2,
B7L32_03575 transglycosylase 725440:725628 forward	Genomic 2,Genomic 2,Genomic 2,Genomic 2,
B7L32_03580 hypothetical protein 725628:727406 forward	Genomic 2,Genomic 2,Genomic 2,Genomic 2,
B7L32_03585 hypothetical protein 727406:728215 forward	Genomic 2,Genomic 2,Genomic 2,Genomic 2,
B7L32_03590 hypothetical protein 728215:728523 forward	Genomic 2,Genomic 2,Genomic 2,Genomic 2,
B7L32_03595 hypothetical protein 728670:729386 forward	Genomic 2,Genomic 2,Genomic 2,Genomic 2,
B7L32_03600 hypothetical protein 729386:729967 forward	Genomic 2,Genomic 2,Genomic 2,Genomic 2,
B7L32_03605 hypothetical protein 730284:730643 forward	Genomic 2,Genomic 2,Genomic 2,Genomic 2,
B7L32_03610 hypothetical protein 730651:731889 forward	Genomic 2,Genomic 2,Genomic 2,Genomic 2,
B7L32_03615 hypothetical protein 731889:732476 forward	Genomic 2,Genomic 2,Genomic 2,Genomic 2,
B7L32_03620 hypothetical protein 732757:733089 forward	Genomic 2,Genomic 2,Genomic 2,Genomic 2,
B7L32_03625 hypothetical protein 733636:733839 reverse	Genomic 2,Genomic 2,Genomic 2,Genomic 2,
B7L32_03630 hypothetical protein 736644:736838 forward	Genomic 2,Genomic 2,Genomic 2,Genomic 2,
B7L32_05130 filamentous hemagglutinin 1045284:1050506 forward	Pathogenicity 1,Resistance 1,
B7L32_05135 hypothetical protein 1050738:1052318 forward	Pathogenicity 1,Resistance 1,
B7L32_05140 hypothetical protein 1052958:1054037 forward	Pathogenicity 1,Resistance 1,
B7L32_05145 hypothetical protein 1054071:1055903 forward	Pathogenicity 1,Resistance 1,
B7L32_05150 hypothetical protein 1055890:1056192 forward	Pathogenicity 1,Resistance 1,
B7L32_05155 hemolysin 1056243:1056622 forward	Pathogenicity 1,Resistance 1,
B7L32_05585 hypothetical protein 1164175:1165272 reverse	Metabolic 1,Pathogenicity 2,Resistance 2,Genomic 3,
B7L32_05590 leucine dehydrogenase 1165334:1166371 reverse	Metabolic 1,Pathogenicity 2,Resistance 2,Genomic 3,
B7L32_05595 polyketide synthase 1166388:1169267 reverse	Metabolic 1,Pathogenicity 2,Resistance 2,Genomic 3,
B7L32_05600 FAD-dependent oxidoreductase 1169281:1170456 reverse	Metabolic 1,Pathogenicity 2,Resistance 2,Genomic 3,
B7L32_05605 hypothetical protein 1170497:1171054 reverse	Metabolic 1,Pathogenicity 2,Resistance 2,Genomic 3,
B7L32_05610 cysteine synthase 1171077:1172105 reverse	Metabolic 1,Pathogenicity 2,Resistance 2,Genomic 3,
B7L32_05615 thioesterase 1172148:1172876 reverse	Metabolic 1,Pathogenicity 2,Resistance 2,Genomic 3,
B7L32_05620 siderophore biosynthesis protein 1172873:1174477 reverse	Metabolic 1,Pathogenicity 2,Resistance 2,Genomic 3,
B7L32_05625 hypothetical protein 1174778:1175002 reverse	Metabolic 1,Pathogenicity 2,Resistance 2,Genomic 3,
B7L32_05630 hypothetical protein 1175140:1177281 forward	Metabolic 1,Pathogenicity 2,Resistance 2,Genomic 3,
B7L32_05635 ABC transporter substrate-binding protein 1177281:1178420 forward	Metabolic 1,Pathogenicity 2,Resistance 2,Genomic 3,
B7L32_05640 TetR family transcriptional regulator 1178425:1179033 reverse	Metabolic 1,Pathogenicity 2,Resistance 2,Genomic 3,
B7L32_05645 MFS transporter 1179203:1180753 forward	Metabolic 1,Pathogenicity 2,Resistance 2,Genomic 3,
B7L32_05650 2-methylcitrate dehydratase 1180756:1182141 forward	Metabolic 1,Pathogenicity 2,Resistance 2,Genomic 3,
B7L32_05655 transcriptional regulator 1182187:1182501 reverse	Metabolic 1,Pathogenicity 2,Resistance 2,Genomic 3,
B7L32_05660 hypothetical protein 1182688:1183110 forward	Metabolic 1,Pathogenicity 2,Resistance 2,Genomic 3,
B7L32_05750 carboxymuconolactone decarboxylase 1201844:1202371 reverse	Genomic 3,Genomic 3,Genomic 4,
B7L32_05755 cyclase 1202375:1203163 reverse	Genomic 3,Genomic 3,Genomic 4,
B7L32_05760 transcriptional regulator 1203270:1204097 forward	Genomic 3,Genomic 3,Genomic 4,
B7L32_05765 LysR family transcriptional regulator 1204165:1205070 forward	Genomic 3,Genomic 3,Genomic 4,
B7L32_05770 TetR family transcriptional regulator 1205108:1205749 reverse	Genomic 3,Genomic 3,Genomic 4,
B7L32_05775 methyltransferase 1205843:1206508 forward	Genomic 3,Genomic 3,Genomic 4,
B7L32_05780 hypothetical protein 1206694:1207779 reverse	Genomic 3,Genomic 3,Genomic 4,
B7L32_05785 peptidase 1208508:1209557 forward	Genomic 3,Genomic 3,Genomic 4,
B7L32_05790 coenzyme PQQ precursor peptide PqqA 1209675:1209752 forward	Genomic 3,Genomic 3,Genomic 4,
B7L32_05795 pyrroloquinoline quinone biosynthesis protein PqqB 1209811:1210722 forward	Genomic 3,Genomic 3,Genomic 4,
B7L32_05800 pyrroloquinoline quinone biosynthesis protein C 1210732:1211487 forward	Genomic 3,Genomic 3,Genomic 4,
B7L32_05805 pyrroloquinoline quinone biosynthesis protein PqqD 1211487:1211765 forward	Genomic 3,Genomic 3,Genomic 4,
B7L32_05810 pyrroloquinoline quinone biosynthesis protein PqqE 1211758:1212894 forward	Genomic 3,Genomic 3,Genomic 4,
B7L32_05815 coenzyme PQQ biosynthesis protein PqqF 1212897:1215206 forward	Genomic 3,Genomic 3,Genomic 4,
B7L32_05820 membrane-bound PQQ-dependent dehydrogenase, glucose/quinate/shikimate family 1215356:1217791 forward	Genomic 3,Genomic 3,Genomic 4,
B7L32_05825 autotransporter outer membrane beta-barrel domain-containing protein 1218236:1221331 reverse	Genomic 3,Genomic 3,Genomic 4,
B7L32_05830 hypothetical protein 1221736:1221945 reverse	Genomic 3,Genomic 3,Genomic 4,
B7L32_07815 urocanate hydratase 1627851:1629545 reverse	Metabolic 2,Pathogenicity 3,Genomic 4,Genomic 5,
B7L32_07820 hypothetical protein 1629625:1631037 reverse	Metabolic 2,Pathogenicity 3,Genomic 4,Genomic 5,
B7L32_07825 MFS transporter 1631050:1632282 reverse	Metabolic 2,Pathogenicity 3,Genomic 4,Genomic 5,
B7L32_07830 hypothetical protein 1632300:1633520 reverse	Metabolic 2,Pathogenicity 3,Genomic 4,Genomic 5,
B7L32_07835 anthranilate phosphoribosyltransferase 1633480:1634568 reverse	Metabolic 2,Pathogenicity 3,Genomic 4,Genomic 5,
B7L32_07840 isochorismatase 1634565:1635179 reverse	Metabolic 2,Pathogenicity 3,Genomic 4,Genomic 5,
B7L32_07845 alkane 1-monooxygenase 1635225:1636301 reverse	Metabolic 2,Pathogenicity 3,Genomic 4,Genomic 5,
B7L32_07850 hypothetical protein 1636923:1637339 forward	Metabolic 2,Pathogenicity 3,Genomic 4,Genomic 5,
B7L32_07855 ATP-dependent Clp protease proteolytic subunit 1637383:1637976 reverse	Metabolic 2,Pathogenicity 3,Genomic 4,Genomic 5,
B7L32_07860 polyketide cyclase 1638022:1638351 reverse	Metabolic 2,Pathogenicity 3,Genomic 4,Genomic 5,
B7L32_07865 transcriptional regulator 1638348:1638662 reverse	Metabolic 2,Pathogenicity 3,Genomic 4,Genomic 5,
B7L32_08370 2-methylthioadenine synthetase 1726533:1727645 reverse	Genomic 4,Pathogenicity 4,Genomic 5,Genomic 6,
B7L32_08375 DNA polymerase III subunit epsilon 1727647:1728201 reverse	Genomic 4,Pathogenicity 4,Genomic 5,Genomic 6,
B7L32_08380 hypothetical protein 1728191:1728679 reverse	Genomic 4,Pathogenicity 4,Genomic 5,Genomic 6,
B7L32_08385 nucleotidyltransferase 1728672:1729898 reverse	Genomic 4,Pathogenicity 4,Genomic 5,Genomic 6,
B7L32_08390 hypothetical protein 1730033:1730317 reverse	Genomic 4,Pathogenicity 4,Genomic 5,Genomic 6,
B7L32_08395 hypothetical protein 1730561:1731181 reverse	Genomic 4,Pathogenicity 4,Genomic 5,Genomic 6,
B7L32_08400 hypothetical protein 1731455:1731943 reverse	Genomic 4,Pathogenicity 4,Genomic 5,Genomic 6,
B7L32_08405 hypothetical protein 1731950:1732753 reverse	Genomic 4,Pathogenicity 4,Genomic 5,Genomic 6,
B7L32_08410 fimbria A protein 1733193:1733717 forward	Genomic 4,Pathogenicity 4,Genomic 5,Genomic 6,
B7L32_08415 pilin 1733807:1734352 forward	Genomic 4,Pathogenicity 4,Genomic 5,Genomic 6,
B7L32_08420 fimbrial assembly protein 1734406:1736952 forward	Genomic 4,Pathogenicity 4,Genomic 5,Genomic 6,
B7L32_08425 molecular chaperone 1736960:1737709 forward	Genomic 4,Pathogenicity 4,Genomic 5,Genomic 6,
B7L32_08430 fimbrial protein 1737739:1738392 forward	Genomic 4,Pathogenicity 4,Genomic 5,Genomic 6,
B7L32_08435 exotoxin 1738403:1738897 forward	Genomic 4,Pathogenicity 4,Genomic 5,Genomic 6,
B7L32_08440 pilus assembly protein 1738912:1739388 forward	Genomic 4,Pathogenicity 4,Genomic 5,Genomic 6,
B7L32_08445 exotoxin 1739403:1739927 forward	Genomic 4,Pathogenicity 4,Genomic 5,Genomic 6,
B7L32_08450 transposase 1739920:1740918 forward	Genomic 4,Pathogenicity 4,Genomic 5,Genomic 6,
B7L32_08455 hypothetical protein 1740985:1741734 forward	Genomic 4,Pathogenicity 4,Genomic 5,Genomic 6,
B7L32_08460 hypothetical protein 1742353:1742772 forward	Genomic 4,Pathogenicity 4,Genomic 5,Genomic 6,
B7L32_08465 polymerase 1742860:1744565 forward	Genomic 4,Pathogenicity 4,Genomic 5,Genomic 6,
B7L32_08470 LuxR family transcriptional regulator 1744637:1745195 forward	Genomic 4,Pathogenicity 4,Genomic 5,Genomic 6,
B7L32_08475 hypothetical protein 1745248:1745436 forward	Genomic 4,Pathogenicity 4,Genomic 5,Genomic 6,
B7L32_09125 CadC family transcriptional regulator 1875982:1876779 forward	Genomic 5,Pathogenicity 5,Genomic 6,Genomic 7,
B7L32_09130 hypothetical protein 1876764:1877258 forward	Genomic 5,Pathogenicity 5,Genomic 6,Genomic 7,
B7L32_09135 CadC family transcriptional regulator 1877657:1878136 forward	Genomic 5,Pathogenicity 5,Genomic 6,Genomic 7,
B7L32_09140 hypothetical protein 1878227:1878670 forward	Genomic 5,Pathogenicity 5,Genomic 6,Genomic 7,
B7L32_09145 type II secretion system protein GspD 1878722:1880686 forward	Genomic 5,Pathogenicity 5,Genomic 6,Genomic 7,
B7L32_09150 type II secretion system protein GspE 1880767:1882236 forward	Genomic 5,Pathogenicity 5,Genomic 6,Genomic 7,
B7L32_09155 type II secretion system protein GspF 1882226:1883437 forward	Genomic 5,Pathogenicity 5,Genomic 6,Genomic 7,
B7L32_09160 type II secretion system protein GspG 1883479:1883907 forward	Genomic 5,Pathogenicity 5,Genomic 6,Genomic 7,
B7L32_09165 type II secretion system protein GspH 1883904:1884479 forward	Genomic 5,Pathogenicity 5,Genomic 6,Genomic 7,
B7L32_09170 type II secretion system protein GspI 1884373:1884738 forward	Genomic 5,Pathogenicity 5,Genomic 6,Genomic 7,
B7L32_09175 type II secretion system protein GspJ 1884735:1885349 forward	Genomic 5,Pathogenicity 5,Genomic 6,Genomic 7,
B7L32_09180 hypothetical protein 1885346:1886248 forward	Genomic 5,Pathogenicity 5,Genomic 6,Genomic 7,
B7L32_09185 general secretion pathway protein GspL 1886252:1887385 forward	Genomic 5,Pathogenicity 5,Genomic 6,Genomic 7,
B7L32_09190 hypothetical protein 1887382:1887846 forward	Genomic 5,Pathogenicity 5,Genomic 6,Genomic 7,
B7L32_09195 prepilin peptidase 1887862:1888677 forward	Genomic 5,Pathogenicity 5,Genomic 6,Genomic 7,
B7L32_09200 hypothetical protein 1888674:1889087 reverse	Genomic 5,Pathogenicity 5,Genomic 6,Genomic 7,
B7L32_09205 N-acetylglucosamine-binding protein GbpA 1889290:1890717 forward	Genomic 5,Pathogenicity 5,Genomic 6,Genomic 7,
B7L32_09210 cytochrome B 1890770:1891288 forward	Genomic 5,Pathogenicity 5,Genomic 6,Genomic 7,
B7L32_09370 AraC family transcriptional regulator 1924841:1925608 reverse	Metabolic 3,Pathogenicity 6,Resistance 3,Genomic 8,
B7L32_09375 MFS transporter 1925709:1926872 forward	Metabolic 3,Pathogenicity 6,Resistance 3,Genomic 8,
B7L32_09380 hypothetical protein 1926876:1927700 reverse	Metabolic 3,Pathogenicity 6,Resistance 3,Genomic 8,
B7L32_09385 hypothetical protein 1927701:1928438 reverse	Metabolic 3,Pathogenicity 6,Resistance 3,Genomic 8,
B7L32_09390 hypothetical protein 1928435:1929247 reverse	Metabolic 3,Pathogenicity 6,Resistance 3,Genomic 8,
B7L32_09395 hypothetical protein 1929234:1934942 reverse	Metabolic 3,Pathogenicity 6,Resistance 3,Genomic 8,
B7L32_09400 hypothetical protein 1935011:1935946 reverse	Metabolic 3,Pathogenicity 6,Resistance 3,Genomic 8,
B7L32_09405 hypothetical protein 1935960:1936244 reverse	Metabolic 3,Pathogenicity 6,Resistance 3,Genomic 8,
B7L32_11610 dTDP-4-dehydrorhamnose 3,5-epimerase 2386861:2387394 forward	Genomic 6,Pathogenicity 7,Resistance 4,Symbiotic 1,
B7L32_11615 dTDP-4-dehydrorhamnose reductase 2387394:2388272 forward	Genomic 6,Pathogenicity 7,Resistance 4,Symbiotic 1,
B7L32_11620 glycosyl transferase 2388361:2389185 reverse	Genomic 6,Pathogenicity 7,Resistance 4,Symbiotic 1,
B7L32_11625 glycosyltransferase 2389166:2390251 reverse	Genomic 6,Pathogenicity 7,Resistance 4,Symbiotic 1,
B7L32_11630 UDP-N-acetylglucosamine 2-epimerase (non-hydrolyzing) 2390248:2391360 reverse	Genomic 6,Pathogenicity 7,Resistance 4,Symbiotic 1,
B7L32_11635 hypothetical protein 2391430:2392482 reverse	Genomic 6,Pathogenicity 7,Resistance 4,Symbiotic 1,
B7L32_11640 hypothetical protein 2392472:2395237 reverse	Genomic 6,Pathogenicity 7,Resistance 4,Symbiotic 1,
B7L32_11645 teichoic acid ABC transporter ATP-binding protein 2395230:2396564 reverse	Genomic 6,Pathogenicity 7,Resistance 4,Symbiotic 1,
B7L32_11650 sugar ABC transporter permease 2396554:2397381 reverse	Genomic 6,Pathogenicity 7,Resistance 4,Symbiotic 1,
B7L32_12720 hypothetical protein 2628423:2628875 forward	Genomic 7,Pathogenicity 8,Genomic 7,Genomic 9,
B7L32_12735 integrase 2629516:2630526 reverse	Genomic 7,Pathogenicity 8,Genomic 7,Genomic 9,
B7L32_12740 hypothetical protein 2630526:2630759 reverse	Genomic 7,Pathogenicity 8,Genomic 7,Genomic 9,
B7L32_12750 hypothetical protein 2631067:2631912 reverse	Genomic 7,Pathogenicity 8,Genomic 7,Genomic 9,
B7L32_12755 hypothetical protein 2631917:2632462 reverse	Genomic 7,Pathogenicity 8,Genomic 7,Genomic 9,
B7L32_12760 hypothetical protein 2632449:2632643 reverse	Genomic 7,Pathogenicity 8,Genomic 7,Genomic 9,
B7L32_12765 hypothetical protein 2632640:2633050 reverse	Genomic 7,Pathogenicity 8,Genomic 7,Genomic 9,
B7L32_12770 hypothetical protein 2633047:2633832 reverse	Genomic 7,Pathogenicity 8,Genomic 7,Genomic 9,
B7L32_12775 hypothetical protein 2634975:2635898 reverse	Genomic 7,Pathogenicity 8,Genomic 7,Genomic 9,
B7L32_12780 hypothetical protein 2636145:2636804 reverse	Genomic 7,Pathogenicity 8,Genomic 7,Genomic 9,
B7L32_12785 hypothetical protein 2636888:2637085 forward	Genomic 7,Pathogenicity 8,Genomic 7,Genomic 9,
B7L32_12790 DNA-binding protein 2637113:2637646 forward	Genomic 7,Pathogenicity 8,Genomic 7,Genomic 9,
B7L32_12795 helix-turn-helix domain-containing protein 2637845:2638759 forward	Genomic 7,Pathogenicity 8,Genomic 7,Genomic 9,
B7L32_12800 DNA replication protein 2638756:2639478 forward	Genomic 7,Pathogenicity 8,Genomic 7,Genomic 9,
B7L32_12805 hypothetical protein 2639475:2639702 forward	Genomic 7,Pathogenicity 8,Genomic 7,Genomic 9,
B7L32_12810 S-adenosylmethionine-binding protein 2639699:2640268 forward	Genomic 7,Pathogenicity 8,Genomic 7,Genomic 9,
B7L32_12815 hypothetical protein 2640265:2640705 forward	Genomic 7,Pathogenicity 8,Genomic 7,Genomic 9,
B7L32_12820 hypothetical protein 2640702:2641085 forward	Genomic 7,Pathogenicity 8,Genomic 7,Genomic 9,
B7L32_12825 hypothetical protein 2641070:2642065 forward	Genomic 7,Pathogenicity 8,Genomic 7,Genomic 9,
B7L32_12830 hypothetical protein 2642098:2642829 forward	Genomic 7,Pathogenicity 8,Genomic 7,Genomic 9,
B7L32_12835 antitermination protein Q 2642877:2643275 forward	Genomic 7,Pathogenicity 8,Genomic 7,Genomic 9,
B7L32_12840 hypothetical protein 2643536:2643913 forward	Genomic 7,Pathogenicity 8,Genomic 7,Genomic 9,
B7L32_12845 hypothetical protein 2643927:2644235 forward	Genomic 7,Pathogenicity 8,Genomic 7,Genomic 9,
B7L32_12850 endolysin 2644232:2644843 forward	Genomic 7,Pathogenicity 8,Genomic 7,Genomic 9,
B7L32_12855 hypothetical protein 2644840:2645214 forward	Genomic 7,Pathogenicity 8,Genomic 7,Genomic 9,
B7L32_12860 Clp protease 2645431:2645970 reverse	Genomic 7,Pathogenicity 8,Genomic 7,Genomic 9,
B7L32_12865 hypothetical protein 2646154:2646375 forward	Genomic 7,Pathogenicity 8,Genomic 7,Genomic 9,
B7L32_12870 hypothetical protein 2646420:2647082 forward	Genomic 7,Pathogenicity 8,Genomic 7,Genomic 9,
B7L32_12875 RNA polymerase subunit sigma-70 2647225:2647824 forward	Genomic 7,Pathogenicity 8,Genomic 7,Genomic 9,
B7L32_12880 terminase 2647796:2649775 forward	Genomic 7,Pathogenicity 8,Genomic 7,Genomic 9,
B7L32_12885 phage head-tail adapter protein 2649784:2650047 forward	Genomic 7,Pathogenicity 8,Genomic 7,Genomic 9,
B7L32_12890 phage portal protein 2650047:2651690 forward	Genomic 7,Pathogenicity 8,Genomic 7,Genomic 9,
B7L32_12895 serine peptidase 2651687:2652547 forward	Genomic 7,Pathogenicity 8,Genomic 7,Genomic 9,
B7L32_12900 hypothetical protein 2652551:2653129 forward	Genomic 7,Pathogenicity 8,Genomic 7,Genomic 9,
B7L32_12905 head decoration protein 2653129:2653530 forward	Genomic 7,Pathogenicity 8,Genomic 7,Genomic 9,
B7L32_12910 capsid protein 2653632:2654681 forward	Genomic 7,Pathogenicity 8,Genomic 7,Genomic 9,
B7L32_12915 hypothetical protein 2654774:2655040 forward	Genomic 7,Pathogenicity 8,Genomic 7,Genomic 9,
B7L32_12920 hypothetical protein 2655132:2655479 forward	Genomic 7,Pathogenicity 8,Genomic 7,Genomic 9,
B7L32_12925 ATP-binding protein 2655476:2656018 forward	Genomic 7,Pathogenicity 8,Genomic 7,Genomic 9,
B7L32_12930 hypothetical protein 2656023:2656217 forward	Genomic 7,Pathogenicity 8,Genomic 7,Genomic 9,
B7L32_12935 phage tail protein 2656214:2657719 forward	Genomic 7,Pathogenicity 8,Genomic 7,Genomic 9,
B7L32_12940 phage tail protein 2657729:2658097 forward	Genomic 7,Pathogenicity 8,Genomic 7,Genomic 9,
B7L32_12945 hypothetical protein 2658099:2658389 forward	Genomic 7,Pathogenicity 8,Genomic 7,Genomic 9,
B7L32_12950 hypothetical protein 2658511:2660337 forward	Genomic 7,Pathogenicity 8,Genomic 7,Genomic 9,
B7L32_12955 hypothetical protein 2660373:2661776 forward	Genomic 7,Pathogenicity 8,Genomic 7,Genomic 9,
B7L32_12960 phage tail protein 2661773:2662843 forward	Genomic 7,Pathogenicity 8,Genomic 7,Genomic 9,
B7L32_12965 baseplate assembly protein 2662840:2663430 forward	Genomic 7,Pathogenicity 8,Genomic 7,Genomic 9,
B7L32_12970 hypothetical protein 2663427:2663864 forward	Genomic 7,Pathogenicity 8,Genomic 7,Genomic 9,
B7L32_12975 phage baseplate protein 2663868:2665016 forward	Genomic 7,Pathogenicity 8,Genomic 7,Genomic 9,
B7L32_12980 phage tail protein 2665013:2665687 forward	Genomic 7,Pathogenicity 8,Genomic 7,Genomic 9,
B7L32_12985 hypothetical protein 2665718:2666593 forward	Genomic 7,Pathogenicity 8,Genomic 7,Genomic 9,
B7L32_12990 hypothetical protein 2666693:2667796 forward	Genomic 7,Pathogenicity 8,Genomic 7,Genomic 9,
B7L32_12995 hypothetical protein 2667928:2670006 forward	Genomic 7,Pathogenicity 8,Genomic 7,Genomic 9,
B7L32_13000 DNA polymerase V subunit UmuD 2670967:2671389 forward	Genomic 7,Pathogenicity 8,Genomic 7,Genomic 9,
B7L32_13005 DNA polymerase V subunit UmuC 2671389:2672657 forward	Genomic 7,Pathogenicity 8,Genomic 7,Genomic 9,
B7L32_13010 hypothetical protein 2672654:2673361 reverse	Genomic 7,Pathogenicity 8,Genomic 7,Genomic 9,
B7L32_13015 hypothetical protein 2673581:2673907 reverse	Genomic 7,Pathogenicity 8,Genomic 7,Genomic 9,
B7L32_13335 transposase 2737095:2738314 forward	Genomic 8,Pathogenicity 9,Resistance 5,Symbiotic 2,
B7L32_13340 hypothetical protein 2738406:2738636 reverse	Genomic 8,Pathogenicity 9,Resistance 5,Symbiotic 2,
B7L32_13345 transcriptional regulator MntR 2741113:2741583 reverse	Genomic 8,Pathogenicity 9,Resistance 5,Symbiotic 2,
B7L32_13350 divalent metal cation transporter 2741814:2743118 forward	Genomic 8,Pathogenicity 9,Resistance 5,Symbiotic 2,
B7L32_13355 hypothetical protein 2743128:2744033 reverse	Genomic 8,Pathogenicity 9,Resistance 5,Symbiotic 2,
B7L32_13360 DUF4440 domain-containing protein 2744192:2744710 forward	Genomic 8,Pathogenicity 9,Resistance 5,Symbiotic 2,
B7L32_14940 abortive phage resistance protein 3077544:3078320 forward	Genomic 9,Genomic 3,Genomic 8,Genomic 10,
B7L32_14945 hypothetical protein 3078401:3078589 reverse	Genomic 9,Genomic 3,Genomic 8,Genomic 10,
B7L32_14950 hypothetical protein 3078674:3079258 reverse	Genomic 9,Genomic 3,Genomic 8,Genomic 10,
B7L32_14955 hypothetical protein 3079589:3080458 reverse	Genomic 9,Genomic 3,Genomic 8,Genomic 10,
B7L32_14960 hypothetical protein 3080451:3080945 reverse	Genomic 9,Genomic 3,Genomic 8,Genomic 10,
B7L32_14965 hypothetical protein 3080967:3081653 reverse	Genomic 9,Genomic 3,Genomic 8,Genomic 10,
B7L32_14970 hypothetical protein 3082282:3082731 forward	Genomic 9,Genomic 3,Genomic 8,Genomic 10,
B7L32_14975 hypothetical protein 3082791:3083081 reverse	Genomic 9,Genomic 3,Genomic 8,Genomic 10,
B7L32_14980 hypothetical protein 3083380:3083880 forward	Genomic 9,Genomic 3,Genomic 8,Genomic 10,
B7L32_14985 cell filamentation protein Fic 3083981:3085123 reverse	Genomic 9,Genomic 3,Genomic 8,Genomic 10,
B7L32_14990 DNA primase 3085709:3087175 reverse	Genomic 9,Genomic 3,Genomic 8,Genomic 10,
B7L32_14995 hypothetical protein 3087436:3087774 reverse	Genomic 9,Genomic 3,Genomic 8,Genomic 10,
B7L32_15000 hypothetical protein 3087771:3088025 reverse	Genomic 9,Genomic 3,Genomic 8,Genomic 10,
B7L32_15005 hypothetical protein 3088018:3088206 reverse	Genomic 9,Genomic 3,Genomic 8,Genomic 10,
B7L32_15010 hypothetical protein 3088199:3088435 reverse	Genomic 9,Genomic 3,Genomic 8,Genomic 10,
B7L32_15015 hypothetical protein 3088428:3088628 reverse	Genomic 9,Genomic 3,Genomic 8,Genomic 10,
B7L32_15020 host cell division inhibitor Icd-like protein 3088618:3088800 reverse	Genomic 9,Genomic 3,Genomic 8,Genomic 10,
B7L32_15025 transporter 3089424:3090317 reverse	Genomic 9,Genomic 3,Genomic 8,Genomic 10,
B7L32_15030 DNA-binding protein 3090326:3090550 reverse	Genomic 9,Genomic 3,Genomic 8,Genomic 10,
B7L32_15035 hypothetical protein 3090658:3091509 reverse	Genomic 9,Genomic 3,Genomic 8,Genomic 10,
B7L32_15040 integrase 3091506:3092729 reverse	Genomic 9,Genomic 3,Genomic 8,Genomic 10,
B7L32_15390 hypothetical protein 3171004:3171783 forward	Genomic 10,Genomic 4,Genomic 9,Genomic 11,
B7L32_15395 hypothetical protein 3171863:3173002 forward	Genomic 10,Genomic 4,Genomic 9,Genomic 11,
B7L32_15400 hypothetical protein 3173008:3173946 forward	Genomic 10,Genomic 4,Genomic 9,Genomic 11,
B7L32_15405 hypothetical protein 3174050:3175312 forward	Genomic 10,Genomic 4,Genomic 9,Genomic 11,
B7L32_15410 hypothetical protein 3175302:3176252 forward	Genomic 10,Genomic 4,Genomic 9,Genomic 11,
B7L32_17160 AraC family transcriptional regulator 3548923:3549738 forward	Genomic 11,Genomic 5,Resistance 6,Genomic 12,
B7L32_17165 FAD-linked oxidase 3549882:3551492 forward	Genomic 11,Genomic 5,Resistance 6,Genomic 12,
B7L32_17170 hypothetical protein 3551570:3551887 reverse	Genomic 11,Genomic 5,Resistance 6,Genomic 12,
B7L32_17175 colicin V secretion protein CvaA 3552190:3553485 forward	Genomic 11,Genomic 5,Resistance 6,Genomic 12,
B7L32_17180 colicin V synthesis protein 3553478:3555592 forward	Genomic 11,Genomic 5,Resistance 6,Genomic 12,
B7L32_17450 hypothetical protein 3615968:3616189 reverse	Genomic 12,Genomic 6,Resistance 7,Symbiotic 3,
B7L32_17455 spermidine acetyltransferase 3616393:3616944 reverse	Genomic 12,Genomic 6,Resistance 7,Symbiotic 3,
B7L32_17460 hypothetical protein 3617051:3617389 reverse	Genomic 12,Genomic 6,Resistance 7,Symbiotic 3,
B7L32_17465 RTX toxin-activating lysine-acyltransferase 3617435:3617869 reverse	Genomic 12,Genomic 6,Resistance 7,Symbiotic 3,
B7L32_17470 hypothetical protein 3617866:3619431 reverse	Genomic 12,Genomic 6,Resistance 7,Symbiotic 3,
B7L32_17475 hypothetical protein 3619428:3623429 reverse	Genomic 12,Genomic 6,Resistance 7,Symbiotic 3,
B7L32_17480 hypothetical protein 3623784:3624953 reverse	Genomic 12,Genomic 6,Resistance 7,Symbiotic 3,
B7L32_17485 ABC transporter permease 3624950:3626044 reverse	Genomic 12,Genomic 6,Resistance 7,Symbiotic 3,
B7L32_17490 hypothetical protein 3626104:3626814 reverse	Genomic 12,Genomic 6,Resistance 7,Symbiotic 3,
B7L32_17495 hypothetical protein 3626807:3627841 reverse	Genomic 12,Genomic 6,Resistance 7,Symbiotic 3,
B7L32_17500 hypothetical protein 3627848:3628063 reverse	Genomic 12,Genomic 6,Resistance 7,Symbiotic 3,
B7L32_17505 hypothetical protein 3628056:3630593 reverse	Genomic 12,Genomic 6,Resistance 7,Symbiotic 3,
B7L32_17510 hypothetical protein 3630590:3631621 reverse	Genomic 12,Genomic 6,Resistance 7,Symbiotic 3,
B7L32_17515 hypothetical protein 3631623:3634025 reverse	Genomic 12,Genomic 6,Resistance 7,Symbiotic 3,
B7L32_17520 hypothetical protein 3634025:3634642 reverse	Genomic 12,Genomic 6,Resistance 7,Symbiotic 3,
B7L32_17525 hypothetical protein 3634655:3636001 reverse	Genomic 12,Genomic 6,Resistance 7,Symbiotic 3,
B7L32_17530 hypothetical protein 3635988:3636896 reverse	Genomic 12,Genomic 6,Resistance 7,Symbiotic 3,
B7L32_17535 hypothetical protein 3636915:3637970 reverse	Genomic 12,Genomic 6,Resistance 7,Symbiotic 3,
B7L32_17540 hypothetical protein 3637972:3638982 reverse	Genomic 12,Genomic 6,Resistance 7,Symbiotic 3,
B7L32_19520 DNA recombinase 4072545:4073093 reverse	Genomic 13,Pathogenicity 10,Resistance 8,Symbiotic 4,
B7L32_19525 acyl carrier protein 4073643:4073885 reverse	Genomic 13,Pathogenicity 10,Resistance 8,Symbiotic 4,
B7L32_19530 3-oxoacyl-ACP synthase 4073897:4075132 reverse	Genomic 13,Pathogenicity 10,Resistance 8,Symbiotic 4,
B7L32_19535 RND transporter 4075029:4076541 reverse	Genomic 13,Pathogenicity 10,Resistance 8,Symbiotic 4,
B7L32_19540 macrolide ABC transporter permease/ATP-binding protein MacB 4076538:4078496 reverse	Genomic 13,Pathogenicity 10,Resistance 8,Symbiotic 4,
B7L32_19545 efflux transporter periplasmic adaptor subunit 4078486:4079673 reverse	Genomic 13,Pathogenicity 10,Resistance 8,Symbiotic 4,
B7L32_19550 ABC transporter ATP-binding protein 4079651:4081768 reverse	Genomic 13,Pathogenicity 10,Resistance 8,Symbiotic 4,
B7L32_19555 ABC transporter 4081788:4082732 reverse	Genomic 13,Pathogenicity 10,Resistance 8,Symbiotic 4,
B7L32_19560 thiol:disulfide interchange protein 4082732:4083397 reverse	Genomic 13,Pathogenicity 10,Resistance 8,Symbiotic 4,
B7L32_19565 hypothetical protein 4083569:4083772 reverse	Genomic 13,Pathogenicity 10,Resistance 8,Symbiotic 4,
B7L32_22490 oxidoreductase 4704920:4705879 forward	Genomic 10,Symbiotic 5,
B7L32_22495 MFS transporter 4705910:4707040 forward	Genomic 10,Symbiotic 5,
B7L32_22500 phage shock protein operon transcriptional activator 4707196:4708192 reverse	Genomic 10,Symbiotic 5,
B7L32_22505 phage shock protein PspA 4708377:4709042 forward	Genomic 10,Symbiotic 5,
B7L32_22510 envelope stress response membrane protein PspB 4709106:4709333 forward	Genomic 10,Symbiotic 5,
B7L32_22515 envelope stress response membrane protein PspC 4709333:4709692 forward	Genomic 10,Symbiotic 5,
B7L32_22520 phage shock protein D 4709790:4710053 forward	Genomic 10,Symbiotic 5,
B7L32_22525 hypothetical protein 4710074:4711921 reverse	Genomic 10,Symbiotic 5,
B7L32_22925 N-6 DNA methylase 4797591:4798361 reverse	Genomic 14,Pathogenicity 11,Genomic 11,Genomic 13,
B7L32_22930 chromosome partitioning protein ParA 4798878:4799504 forward	Genomic 14,Pathogenicity 11,Genomic 11,Genomic 13,
B7L32_22935 chromosome partitioning protein ParB 4799501:4799704 forward	Genomic 14,Pathogenicity 11,Genomic 11,Genomic 13,
B7L32_22940 transcriptional regulator 4799761:4800015 reverse	Genomic 14,Pathogenicity 11,Genomic 11,Genomic 13,
B7L32_22945 resolvase 4800184:4800978 reverse	Genomic 14,Pathogenicity 11,Genomic 11,Genomic 13,
B7L32_22950 hypothetical protein 4801012:4801395 reverse	Genomic 14,Pathogenicity 11,Genomic 11,Genomic 13,
B7L32_22955 hypothetical protein 4801458:4802384 reverse	Genomic 14,Pathogenicity 11,Genomic 11,Genomic 13,
B7L32_22960 hypothetical protein 4802416:4802736 reverse	Genomic 14,Pathogenicity 11,Genomic 11,Genomic 13,
B7L32_22965 hypothetical protein 4803329:4804387 forward	Genomic 14,Pathogenicity 11,Genomic 11,Genomic 13,
B7L32_22970 ISNCY family transposase 4805233:4806177 forward	Genomic 14,Pathogenicity 11,Genomic 11,Genomic 13,
B7L32_22975 hypothetical protein 4806319:4806852 reverse	Genomic 14,Pathogenicity 11,Genomic 11,Genomic 13,
B7L32_22980 hypothetical protein 4810002:4810376 reverse	Genomic 14,Pathogenicity 11,Genomic 11,Genomic 13,
B7L32_22985 hypothetical protein 4812529:4812825 forward	Genomic 14,Pathogenicity 11,Genomic 11,Genomic 13,
B7L32_22990 hypothetical protein 4812870:4813517 reverse	Genomic 14,Pathogenicity 11,Genomic 11,Genomic 13,
B7L32_22995 hypothetical protein 4814324:4815253 reverse	Genomic 14,Pathogenicity 11,Genomic 11,Genomic 13,
B7L32_23000 hypothetical protein 4815461:4817002 reverse	Genomic 14,Pathogenicity 11,Genomic 11,Genomic 13,
B7L32_23005 hypothetical protein 4818414:4819320 reverse	Genomic 14,Pathogenicity 11,Genomic 11,Genomic 13,
B7L32_23010 hypothetical protein 4819354:4819893 reverse	Genomic 14,Pathogenicity 11,Genomic 11,Genomic 13,
B7L32_23015 hypothetical protein 4819900:4820379 reverse	Genomic 14,Pathogenicity 11,Genomic 11,Genomic 13,
B7L32_23020 hypothetical protein 4820397:4820879 reverse	Genomic 14,Pathogenicity 11,Genomic 11,Genomic 13,
B7L32_23025 hypothetical protein 4820903:4821415 reverse	Genomic 14,Pathogenicity 11,Genomic 11,Genomic 13,
B7L32_23030 hypothetical protein 4821426:4822058 reverse	Genomic 14,Pathogenicity 11,Genomic 11,Genomic 13,
B7L32_23035 molecular chaperone 4822111:4822866 reverse	Genomic 14,Pathogenicity 11,Genomic 11,Genomic 13,
B7L32_23040 fimbrial assembly protein 4822884:4825460 reverse	Genomic 14,Pathogenicity 11,Genomic 11,Genomic 13,
B7L32_23045 pilin 4825473:4825994 reverse	Genomic 14,Pathogenicity 11,Genomic 11,Genomic 13,
B7L32_23050 hypothetical protein 4826107:4826640 reverse	Genomic 14,Pathogenicity 11,Genomic 11,Genomic 13,
B7L32_23055 carbonic anhydrase 4828293:4829033 forward	Genomic 14,Pathogenicity 11,Genomic 11,Genomic 13,
B7L32_23060 hypothetical protein 4829231:4829434 forward	Genomic 14,Pathogenicity 11,Genomic 11,Genomic 13,
B7L32_23065 hypothetical protein 4829486:4829701 forward	Genomic 14,Pathogenicity 11,Genomic 11,Genomic 13,
B7L32_23070 IS3 family transposase 4829698:4830552 forward	Genomic 14,Pathogenicity 11,Genomic 11,Genomic 13,
[truncated: 89 more rows]

## Sheet: RPH1genesInGeneIslands
LOCUS_TAG	Description	Gene Islands
[truncated: 274 more rows]

[truncated: 3 more sheets: Ano1StrainProteinComparison, ResistanceGenes, ANOVA]
